# Supplementary material for: Comparative transcriptome analyses of genes involved in sulforaphane metabolism at different treatment in Chinese kale using full-length transcriptome sequencing
Source: BMC Genomics. 2019 May 14;20:377. doi: 10.1186/s12864-019-5758-2 (PMC6518776; doi:10.1186/s12864-019-5758-2)
Supplement: Supplementary file 4 — Table S1. Significant GO classifications associated with dfifferentially expressed genes (DEGs) induced by different treatments. (XLSX 754 kb) [file 12864_2019_5758_MOESM4_ESM.xlsx]

## Sheet: Sheet1
Table S1. Significant GO classifications associated with dfifferentially expressed genes (DEGs) induced by different treatments.
NaCl
GO_accession	Description	Term_type	Over_represented_pValue	Corrected_pValue	DEG_item	DEG_list	Bg_item	Bg_list	Gene_names
GO:0003824	catalytic activity	molecular_function	9.7606e-19	5.751e-15	3257	5491	53013	96461	i1_HQ_BOK_c60183/f2p12/1789,i2_LQ_BOK_c6747/f1p0/2105,i1_LQ_BOK_c99052/f1p1/1717,i2_LQ_BOK_c5830/f1p0/2503,i1_HQ_BOK_c138776/f2p8/1018,i1_LQ_BOK_c98248/f1p5/1635,i1_LQ_BOK_c35659/f1p11/1236,i3_LQ_BOK_c7154/f1p1/3832,i1_LQ_BOK_c4581/f1p19/2055,i0_HQ_BOK_c77578/f2p1/893,i1_LQ_BOK_c105262/f1p14/1056,i0_HQ_BOK_c2027/f3p10/666,i1_LQ_BOK_c81962/f1p7/1365,i1_LQ_BOK_c111043/f1p9/1884,i1_LQ_BOK_c35650/f1p…
GO:0016491	oxidoreductase activity	molecular_function	5.4691e-13	1.6112e-09	775	5491	10550	96461	i1_LQ_BOK_c3603/f1p3/1164,i3_LQ_BOK_c3614/f1p19/3192,i2_HQ_BOK_c1945/f2p7/2527,i1_HQ_BOK_c156863/f6p14/1492,i0_HQ_BOK_c77761/f2p0/456,i2_LQ_BOK_c3104/f1p4/2122,i2_HQ_BOK_c2016/f2p2/2368,i1_LQ_BOK_c6553/f1p9/1380,i1_HQ_BOK_c91480/f2p12/1902,i0_LQ_BOK_c126374/f1p0/658,i0_LQ_BOK_c79519/f1p0/990,i1_HQ_BOK_c146118/f3p20/1343,i3_LQ_BOK_c5495/f1p0/3620,i1_HQ_BOK_c47233/f2p19/1640,i1_LQ_BOK_c135145/f1p4/…
GO:0055114	oxidation-reduction process	biological_process	4.652e-11	9.1365e-08	774	5491	10796	96461	i0_LQ_BOK_c54230/f1p0/739,i1_LQ_BOK_c1946/f8p7/1755,i0_LQ_BOK_c4783/f1p12/862,i1_LQ_BOK_c11307/f1p21/1481,i0_LQ_BOK_c37852/f1p0/778,i1_LQ_BOK_c46132/f1p10/1511,i6_LQ_BOK_c1368/f1p11/6661,i1_LQ_BOK_c155278/f1p86/1062,i0_HQ_BOK_c8716/f2p0/503,i1_LQ_BOK_c15331/f1p2/1116,i2_LQ_BOK_c18628/f1p1/2943,i0_HQ_BOK_c17865/f4p7/594,i1_LQ_BOK_c86322/f1p0/1082,i0_HQ_BOK_c26617/f2p0/844,i1_LQ_BOK_c62716/f1p18/18…
GO:0016705	oxidoreductase activity, acting on paired donors, with incorporation or reduction of molecular oxygen	molecular_function	3.4045e-09	5.0149e-06	154	5491	1657	96461	i1_LQ_BOK_c117506/f1p24/1365,i1_HQ_BOK_c50262/f2p13/1508,i1_LQ_BOK_c66182/f1p4/1599,i0_LQ_BOK_c27096/f1p0/1000,i1_LQ_BOK_c96872/f1p7/1692,i2_LQ_BOK_c3636/f1p1/2050,i0_LQ_BOK_c3760/f1p0/522,i2_LQ_BOK_c3765/f1p15/2146,i1_LQ_BOK_c135153/f1p2/1369,i1_LQ_BOK_c96837/f1p3/1919,i1_LQ_BOK_c11766/f1p3/1891,i1_LQ_BOK_c51318/f4p7/1938,i0_LQ_BOK_c24048/f1p0/716,i1_LQ_BOK_c78099/f1p2/1559,i1_LQ_BOK_c77261/f1p3…
GO:0016798	hydrolase activity, acting on glycosyl bonds	molecular_function	5.3034e-09	6.2495e-06	197	5491	2245	96461	i1_LQ_BOK_c86974/f1p6/1110,i2_LQ_BOK_c3093/f1p3/2170,i2_HQ_BOK_c10123/f2p2/2663,i0_LQ_BOK_c4873/f1p3/446,i1_LQ_BOK_c4581/f1p19/2055,i2_LQ_BOK_c32354/f1p0/2254,i2_LQ_BOK_c22691/f1p0/2522,i2_LQ_BOK_c31372/f1p10/2752,i0_LQ_BOK_c44652/f1p0/683,i0_LQ_BOK_c108554/f1p0/928,i2_HQ_BOK_c29602/f7p0/2095,i1_LQ_BOK_c129561/f1p5/1391,i1_HQ_BOK_c158569/f3p0/1578,i2_HQ_BOK_c1448/f3p15/2981,i1_HQ_BOK_c145292/f5p4…
GO:0004553	hydrolase activity, hydrolyzing O-glycosyl compounds	molecular_function	9.2884e-09	9.1212e-06	182	5491	2064	96461	i1_LQ_BOK_c8708/f1p1/1479,i1_HQ_BOK_c34636/f2p4/1664,i1_LQ_BOK_c65477/f1p12/1329,i1_HQ_BOK_c56413/f31p10/1762,i1_LQ_BOK_c133350/f1p8/1611,i0_LQ_BOK_c131738/f1p4/603,i1_LQ_BOK_c25440/f1p7/1497,i1_HQ_BOK_c113443/f2p1/1770,i1_HQ_BOK_c37604/f3p5/1821,i2_LQ_BOK_c13350/f4p2/2077,i2_LQ_BOK_c9409/f1p5/2817,i2_HQ_BOK_c40545/f12p0/2767,i1_LQ_BOK_c148739/f1p9/1767,i1_LQ_BOK_c24764/f1p4/1362,i2_LQ_BOK_c32855…
GO:0005506	iron ion binding	molecular_function	1.7791e-08	1.4975e-05	137	5491	1422	96461	i1_LQ_BOK_c40892/f1p7/1061,i1_HQ_BOK_c19251/f3p2/1910,i0_LQ_BOK_c4783/f1p12/862,i1_HQ_BOK_c36696/f2p2/1957,i1_HQ_BOK_c157062/f2p18/1610,i4_LQ_BOK_c8662/f1p0/4620,i1_LQ_BOK_c23857/f1p10/1845,i1_LQ_BOK_c115426/f1p0/1807,i1_HQ_BOK_c156409/f60p0/1837,i1_HQ_BOK_c124482/f6p6/1766,i2_LQ_BOK_c24537/f1p5/2197,i3_LQ_BOK_c4403/f1p0/3154,i0_LQ_BOK_c126172/f1p0/851,i0_HQ_BOK_c41457/f4p0/698,i0_LQ_BOK_c21756/f…
GO:0044710	single-organism metabolic process	biological_process	3.112e-08	2.0373e-05	1818	5491	29746	96461	i1_HQ_BOK_c132616/f2p4/1984,i1_HQ_BOK_c157050/f12p11/1154,i0_HQ_BOK_c18181/f5p0/815,i2_LQ_BOK_c23082/f1p0/2927,i4_LQ_BOK_c4221/f1p5/4710,i0_HQ_BOK_c1780/f2p11/887,i2_HQ_BOK_c29158/f15p20/2585,i1_HQ_BOK_c29314/f72p15/1688,i0_LQ_BOK_c37596/f1p1/949,i0_LQ_BOK_c43219/f1p1/834,i0_LQ_BOK_c77152/f1p0/443,i1_LQ_BOK_c25160/f1p14/1849,i2_HQ_BOK_c5214/f3p0/2149,i2_LQ_BOK_c18037/f1p15/2078,i0_LQ_BOK_c62407/f…
GO:0015297	antiporter activity	molecular_function	9.076e-08	5.3476e-05	63	5491	534	96461	i2_LQ_BOK_c7679/f1p0/2162,i1_HQ_BOK_c57082/f26p12/1641,i1_LQ_BOK_c47615/f1p15/1215,i1_LQ_BOK_c160278/f1p8/1754,i1_HQ_BOK_c46678/f3p10/1531,i2_LQ_BOK_c18927/f1p0/2111,i2_LQ_BOK_c32125/f1p0/2319,i1_LQ_BOK_c7898/f2p15/1944,i1_LQ_BOK_c23333/f1p1/1566,i1_LQ_BOK_c128250/f1p10/1499,i1_LQ_BOK_c113403/f1p0/1535,i1_HQ_BOK_c145847/f23p9/1770,i1_HQ_BOK_c1933/f21p6/1725,i1_LQ_BOK_c91962/f3p3/1771,i2_LQ_BOK_c2…
GO:0046173	polyol biosynthetic process	biological_process	1.0945e-07	5.6674e-05	16	5491	53	96461	i1_LQ_BOK_c77240/f1p2/1582,i1_LQ_BOK_c87303/f1p3/1044,i1_LQ_BOK_c24522/f1p2/1452,i1_HQ_BOK_c125407/f10p4/1851,i1_HQ_BOK_c7454/f2p6/1349,i1_LQ_BOK_c20245/f1p1/1751,i1_HQ_BOK_c50255/f5p6/1681,i1_LQ_BOK_c130465/f1p5/1323,i1_LQ_BOK_c48706/f1p6/1826,i0_LQ_BOK_c25515/f1p3/488,i0_LQ_BOK_c35747/f1p8/682,i1_HQ_BOK_c6036/f7p3/1803,i1_LQ_BOK_c44739/f1p1/1757,i1_LQ_BOK_c116558/f1p10/1256,i1_LQ_BOK_c93077/f1p…
GO:0005975	carbohydrate metabolic process	biological_process	1.1543e-07	5.6674e-05	510	5491	7472	96461	i2_LQ_BOK_c3094/f1p0/2148,i0_LQ_BOK_c43219/f1p1/834,i1_LQ_BOK_c44684/f1p7/1506,i5_LQ_BOK_c11061/f1p0/6036,i3_LQ_BOK_c4279/f1p1/3636,i1_LQ_BOK_c16833/f1p2/1930,i0_LQ_BOK_c23613/f1p7/909,i3_HQ_BOK_c510/f5p0/3522,i6_HQ_BOK_c2989/f30p23/6358,i1_LQ_BOK_c81259/f1p1/1119,i1_LQ_BOK_c6212/f2p2/1543,i1_HQ_BOK_c34851/f2p8/1193,i3_LQ_BOK_c8624/f1p0/3075,i2_LQ_BOK_c37824/f1p3/2596,i1_LQ_BOK_c44864/f1p7/1686,i…
GO:0044262	cellular carbohydrate metabolic process	biological_process	3.7928e-07	0.0001719	187	5491	2538	96461	i0_HQ_BOK_c75439/f2p3/620,i1_HQ_BOK_c7454/f2p6/1349,i0_LQ_BOK_c132133/f1p0/920,i1_LQ_BOK_c6553/f1p9/1380,i1_LQ_BOK_c7518/f18p10/1390,i2_LQ_BOK_c33031/f1p4/2227,i1_HQ_BOK_c48885/f2p156/1277,i2_HQ_BOK_c1945/f2p7/2527,i6_HQ_BOK_c3013/f11p3/6124,i0_LQ_BOK_c162902/f10p0/981,i3_HQ_BOK_c364/f3p0/3646,i2_LQ_BOK_c40653/f2p0/2399,i2_LQ_BOK_c13677/f1p0/2112,i1_LQ_BOK_c66899/f1p20/1384,i2_LQ_BOK_c6805/f1p4/2…
GO:0016137	glycoside metabolic process	biological_process	9.0527e-07	0.00035559	15	5491	54	96461	i1_LQ_BOK_c87303/f1p3/1044,i1_LQ_BOK_c77240/f1p2/1582,i1_LQ_BOK_c130465/f1p5/1323,i1_HQ_BOK_c125407/f10p4/1851,i0_LQ_BOK_c25515/f1p3/488,i1_LQ_BOK_c24522/f1p2/1452,i1_HQ_BOK_c6036/f7p3/1803,i0_LQ_BOK_c35747/f1p8/682,i1_LQ_BOK_c93077/f1p5/1727,i1_LQ_BOK_c116558/f1p10/1256,i1_LQ_BOK_c44739/f1p1/1757,i0_LQ_BOK_c45033/f1p1/801,i1_LQ_BOK_c20245/f1p1/1751,i1_HQ_BOK_c50255/f5p6/1681,i1_LQ_BOK_c18038/f1p…
GO:0016138	glycoside biosynthetic process	biological_process	9.0527e-07	0.00035559	15	5491	54	96461	i1_LQ_BOK_c77240/f1p2/1582,i1_LQ_BOK_c87303/f1p3/1044,i1_LQ_BOK_c130465/f1p5/1323,i0_LQ_BOK_c25515/f1p3/488,i1_LQ_BOK_c24522/f1p2/1452,i1_HQ_BOK_c125407/f10p4/1851,i0_LQ_BOK_c35747/f1p8/682,i1_HQ_BOK_c6036/f7p3/1803,i1_LQ_BOK_c116558/f1p10/1256,i1_LQ_BOK_c44739/f1p1/1757,i1_LQ_BOK_c93077/f1p5/1727,i0_LQ_BOK_c45033/f1p1/801,i1_LQ_BOK_c20245/f1p1/1751,i1_LQ_BOK_c18038/f1p2/1294,i1_HQ_BOK_c50255/f5p…
GO:0016757	transferase activity, transferring glycosyl groups	molecular_function	1.0266e-06	0.00037805	226	5491	3186	96461	i2_HQ_BOK_c16901/f4p9/2243,i1_HQ_BOK_c5456/f2p5/1321,i1_LQ_BOK_c67004/f1p8/1597,i1_HQ_BOK_c88992/f11p4/1386,i1_LQ_BOK_c133998/f1p6/1671,i1_LQ_BOK_c20486/f1p11/1160,i11_LQ_BOK_c20/f1p0/11958,i1_LQ_BOK_c41916/f1p6/1311,i1_LQ_BOK_c64857/f1p1/1687,i0_LQ_BOK_c22602/f1p1/678,i2_LQ_BOK_c36459/f1p4/2298,i0_HQ_BOK_c3861/f6p0/461,i1_HQ_BOK_c157353/f11p4/1143,i1_LQ_BOK_c60179/f1p3/2020,i1_HQ_BOK_c9782/f12p8…
GO:0016762	xyloglucan:xyloglucosyl transferase activity	molecular_function	1.3099e-06	0.00045401	22	5491	108	96461	i1_LQ_BOK_c142905/f1p6/1092,i1_LQ_BOK_c127914/f2p5/1146,i0_LQ_BOK_c38835/f1p0/505,i1_HQ_BOK_c29172/f28p11/1043,i1_LQ_BOK_c165444/f1p3/1034,i1_LQ_BOK_c35406/f1p5/1541,i0_LQ_BOK_c61095/f1p20/594,i1_LQ_BOK_c7472/f1p1/1702,i0_HQ_BOK_c62108/f3p0/500,i1_HQ_BOK_c62919/f3p6/1228,i1_LQ_BOK_c145317/f5p8/1116,i1_HQ_BOK_c5456/f2p5/1321,i0_LQ_BOK_c23613/f1p7/909,i0_LQ_BOK_c19028/f1p16/643,i0_LQ_BOK_c3816/f1p6…
GO:0019872	streptomycin biosynthetic process	biological_process	2.4024e-06	0.00067406	14	5491	51	96461	i1_LQ_BOK_c130465/f1p5/1323,i1_LQ_BOK_c24522/f1p2/1452,i0_LQ_BOK_c25515/f1p3/488,i1_HQ_BOK_c125407/f10p4/1851,i1_LQ_BOK_c77240/f1p2/1582,i1_LQ_BOK_c87303/f1p3/1044,i1_LQ_BOK_c20245/f1p1/1751,i1_LQ_BOK_c18038/f1p2/1294,i1_HQ_BOK_c50255/f5p6/1681,i0_LQ_BOK_c35747/f1p8/682,i1_HQ_BOK_c6036/f7p3/1803,i1_LQ_BOK_c116558/f1p10/1256,i1_LQ_BOK_c44739/f1p1/1757,i1_LQ_BOK_c93077/f1p5/1727
GO:0030647	aminoglycoside antibiotic metabolic process	biological_process	2.4024e-06	0.00067406	14	5491	51	96461	i1_HQ_BOK_c6036/f7p3/1803,i0_LQ_BOK_c35747/f1p8/682,i1_LQ_BOK_c93077/f1p5/1727,i1_LQ_BOK_c44739/f1p1/1757,i1_LQ_BOK_c116558/f1p10/1256,i1_LQ_BOK_c20245/f1p1/1751,i1_HQ_BOK_c50255/f5p6/1681,i1_LQ_BOK_c18038/f1p2/1294,i1_LQ_BOK_c87303/f1p3/1044,i1_LQ_BOK_c77240/f1p2/1582,i1_LQ_BOK_c130465/f1p5/1323,i1_HQ_BOK_c125407/f10p4/1851,i1_LQ_BOK_c24522/f1p2/1452,i0_LQ_BOK_c25515/f1p3/488
GO:0030648	aminoglycoside antibiotic biosynthetic process	biological_process	2.4024e-06	0.00067406	14	5491	51	96461	i1_LQ_BOK_c18038/f1p2/1294,i1_HQ_BOK_c50255/f5p6/1681,i1_LQ_BOK_c20245/f1p1/1751,i1_LQ_BOK_c44739/f1p1/1757,i1_LQ_BOK_c116558/f1p10/1256,i1_LQ_BOK_c93077/f1p5/1727,i0_LQ_BOK_c35747/f1p8/682,i1_HQ_BOK_c6036/f7p3/1803,i1_LQ_BOK_c24522/f1p2/1452,i0_LQ_BOK_c25515/f1p3/488,i1_HQ_BOK_c125407/f10p4/1851,i1_LQ_BOK_c130465/f1p5/1323,i1_LQ_BOK_c77240/f1p2/1582,i1_LQ_BOK_c87303/f1p3/1044
GO:0046343	streptomycin metabolic process	biological_process	2.4024e-06	0.00067406	14	5491	51	96461	i0_LQ_BOK_c35747/f1p8/682,i1_HQ_BOK_c6036/f7p3/1803,i1_LQ_BOK_c116558/f1p10/1256,i1_LQ_BOK_c44739/f1p1/1757,i1_LQ_BOK_c93077/f1p5/1727,i1_LQ_BOK_c20245/f1p1/1751,i1_LQ_BOK_c18038/f1p2/1294,i1_HQ_BOK_c50255/f5p6/1681,i1_LQ_BOK_c77240/f1p2/1582,i1_LQ_BOK_c87303/f1p3/1044,i1_LQ_BOK_c130465/f1p5/1323,i0_LQ_BOK_c25515/f1p3/488,i1_LQ_BOK_c24522/f1p2/1452,i1_HQ_BOK_c125407/f10p4/1851
GO:0020037	heme binding	molecular_function	4.1001e-06	0.0010896	155	5491	1821	96461	i1_HQ_BOK_c124482/f6p6/1766,i3_LQ_BOK_c4403/f1p0/3154,i0_LQ_BOK_c21756/f1p1/929,i0_HQ_BOK_c41457/f4p0/698,i1_HQ_BOK_c42132/f39p10/1648,i1_LQ_BOK_c158999/f1p33/1152,i1_HQ_BOK_c42171/f21p11/1774,i1_LQ_BOK_c129551/f1p2/1572,i1_LQ_BOK_c3603/f1p3/1164,i1_HQ_BOK_c156620/f19p71/1717,i1_LQ_BOK_c30616/f1p20/1439,i3_LQ_BOK_c3101/f1p0/3887,i1_HQ_BOK_c47233/f2p19/1640,i0_LQ_BOK_c126374/f1p0/658,i1_HQ_BOK_c91…
GO:0004197	cysteine-type endopeptidase activity	molecular_function	4.2534e-06	0.0010896	55	5491	538	96461	i1_LQ_BOK_c99467/f1p6/1348,i1_HQ_BOK_c22096/f7p37/1423,i1_LQ_BOK_c33865/f1p14/1715,i1_LQ_BOK_c116911/f1p0/1753,i1_LQ_BOK_c129110/f1p10/1289,i2_LQ_BOK_c24666/f1p12/2066,i1_LQ_BOK_c17931/f4p1/1426,i1_HQ_BOK_c2438/f18p8/1577,i2_LQ_BOK_c24845/f1p0/2784,i1_LQ_BOK_c96092/f1p25/1382,i1_LQ_BOK_c64290/f1p1/1190,i1_HQ_BOK_c19086/f2p4/1493,i1_HQ_BOK_c44033/f6p34/1989,i0_HQ_BOK_c151786/f5p0/784,i3_LQ_BOK_c63…
GO:0046165	alcohol biosynthetic process	biological_process	4.9737e-06	0.001221	17	5491	77	96461	i1_LQ_BOK_c87303/f1p3/1044,i1_LQ_BOK_c77240/f1p2/1582,i1_HQ_BOK_c125407/f10p4/1851,i1_LQ_BOK_c24522/f1p2/1452,i1_HQ_BOK_c7454/f2p6/1349,i1_HQ_BOK_c50255/f5p6/1681,i1_LQ_BOK_c20245/f1p1/1751,i0_LQ_BOK_c25515/f1p3/488,i1_LQ_BOK_c48706/f1p6/1826,i1_LQ_BOK_c130465/f1p5/1323,i1_LQ_BOK_c93077/f1p5/1727,i1_HQ_BOK_c2975/f3p8/1996,i1_LQ_BOK_c44739/f1p1/1757,i1_LQ_BOK_c116558/f1p10/1256,i1_HQ_BOK_c6036/f7p…
GO:0006631	fatty acid metabolic process	biological_process	7.0878e-06	0.0016704	99	5491	1074	96461	i2_LQ_BOK_c42006/f1p0/2233,i1_LQ_BOK_c86322/f1p0/1082,i2_LQ_BOK_c20213/f1p8/2491,i0_LQ_BOK_c20358/f1p10/893,i1_LQ_BOK_c23857/f1p10/1845,i1_LQ_BOK_c91676/f1p0/1320,i1_LQ_BOK_c76554/f1p44/1690,i0_HQ_BOK_c174425/f13p0/499,i0_LQ_BOK_c3289/f1p8/948,i0_LQ_BOK_c162349/f1p0/397,i1_LQ_BOK_c147069/f1p26/1884,i2_LQ_BOK_c39601/f1p0/2030,i2_LQ_BOK_c5318/f1p82/2386,i4_HQ_BOK_c11258/f4p0/4309,i1_HQ_BOK_c36696/f…
GO:0004144	diacylglycerol O-acyltransferase activity	molecular_function	1.0381e-05	0.0023525	12	5491	50	96461	i5_LQ_BOK_c9493/f1p4/5381,i0_HQ_BOK_c64268/f2p18/677,i1_LQ_BOK_c66301/f1p3/1706,i1_LQ_BOK_c159527/f1p5/1561,i12_LQ_BOK_c25/f1p0/12673,i1_LQ_BOK_c5818/f1p5/1613,i0_LQ_BOK_c129923/f1p0/597,i1_LQ_BOK_c8847/f1p0/1693,i1_HQ_BOK_c31175/f3p3/1747,i0_LQ_BOK_c6614/f1p3/980,i0_LQ_BOK_c27250/f1p0/689,i1_LQ_BOK_c99052/f1p1/1717
GO:0004512	inositol-3-phosphate synthase activity	molecular_function	1.3226e-05	0.0027357	12	5491	44	96461	i1_LQ_BOK_c130465/f1p5/1323,i1_HQ_BOK_c125407/f10p4/1851,i0_LQ_BOK_c25515/f1p3/488,i1_LQ_BOK_c87303/f1p3/1044,i1_LQ_BOK_c77240/f1p2/1582,i1_LQ_BOK_c20245/f1p1/1751,i1_HQ_BOK_c50255/f5p6/1681,i1_HQ_BOK_c6036/f7p3/1803,i0_LQ_BOK_c35747/f1p8/682,i1_LQ_BOK_c93077/f1p5/1727,i1_LQ_BOK_c44739/f1p1/1757,i1_LQ_BOK_c116558/f1p10/1256
GO:0006021	inositol biosynthetic process	biological_process	1.3226e-05	0.0027357	12	5491	44	96461	i1_LQ_BOK_c77240/f1p2/1582,i1_LQ_BOK_c87303/f1p3/1044,i0_LQ_BOK_c25515/f1p3/488,i1_HQ_BOK_c125407/f10p4/1851,i1_LQ_BOK_c130465/f1p5/1323,i1_LQ_BOK_c116558/f1p10/1256,i1_LQ_BOK_c44739/f1p1/1757,i1_LQ_BOK_c93077/f1p5/1727,i0_LQ_BOK_c35747/f1p8/682,i1_HQ_BOK_c6036/f7p3/1803,i1_HQ_BOK_c50255/f5p6/1681,i1_LQ_BOK_c20245/f1p1/1751
GO:0016411	acylglycerol O-acyltransferase activity	molecular_function	1.3481e-05	0.0027357	12	5491	51	96461	i12_LQ_BOK_c25/f1p0/12673,i1_LQ_BOK_c159527/f1p5/1561,i5_LQ_BOK_c9493/f1p4/5381,i0_HQ_BOK_c64268/f2p18/677,i1_LQ_BOK_c66301/f1p3/1706,i0_LQ_BOK_c129923/f1p0/597,i1_LQ_BOK_c5818/f1p5/1613,i1_LQ_BOK_c8847/f1p0/1693,i1_LQ_BOK_c99052/f1p1/1717,i1_HQ_BOK_c31175/f3p3/1747,i0_LQ_BOK_c6614/f1p3/980,i0_LQ_BOK_c27250/f1p0/689
GO:0016999	antibiotic metabolic process	biological_process	1.4858e-05	0.0027357	15	5491	68	96461	i1_LQ_BOK_c20245/f1p1/1751,i1_HQ_BOK_c50255/f5p6/1681,i1_LQ_BOK_c18038/f1p2/1294,i1_HQ_BOK_c6036/f7p3/1803,i0_LQ_BOK_c35747/f1p8/682,i1_LQ_BOK_c93077/f1p5/1727,i1_LQ_BOK_c116558/f1p10/1256,i1_LQ_BOK_c44739/f1p1/1757,i1_LQ_BOK_c130465/f1p5/1323,i1_LQ_BOK_c133100/f1p11/1148,i1_HQ_BOK_c125407/f10p4/1851,i0_LQ_BOK_c25515/f1p3/488,i1_LQ_BOK_c24522/f1p2/1452,i1_LQ_BOK_c87303/f1p3/1044,i1_LQ_BOK_c77240/…
GO:0017000	antibiotic biosynthetic process	biological_process	1.4858e-05	0.0027357	15	5491	68	96461	i1_LQ_BOK_c93077/f1p5/1727,i1_LQ_BOK_c44739/f1p1/1757,i1_LQ_BOK_c116558/f1p10/1256,i1_HQ_BOK_c6036/f7p3/1803,i0_LQ_BOK_c35747/f1p8/682,i1_HQ_BOK_c50255/f5p6/1681,i1_LQ_BOK_c18038/f1p2/1294,i1_LQ_BOK_c20245/f1p1/1751,i1_LQ_BOK_c87303/f1p3/1044,i1_LQ_BOK_c77240/f1p2/1582,i1_LQ_BOK_c133100/f1p11/1148,i1_HQ_BOK_c125407/f10p4/1851,i1_LQ_BOK_c24522/f1p2/1452,i0_LQ_BOK_c25515/f1p3/488,i1_LQ_BOK_c130465/…
GO:0017144	drug metabolic process	biological_process	1.4858e-05	0.0027357	15	5491	68	96461	i1_LQ_BOK_c93077/f1p5/1727,i1_LQ_BOK_c116558/f1p10/1256,i1_LQ_BOK_c44739/f1p1/1757,i1_HQ_BOK_c6036/f7p3/1803,i0_LQ_BOK_c35747/f1p8/682,i1_HQ_BOK_c50255/f5p6/1681,i1_LQ_BOK_c18038/f1p2/1294,i1_LQ_BOK_c20245/f1p1/1751,i1_LQ_BOK_c87303/f1p3/1044,i1_LQ_BOK_c77240/f1p2/1582,i1_HQ_BOK_c125407/f10p4/1851,i1_LQ_BOK_c133100/f1p11/1148,i1_LQ_BOK_c24522/f1p2/1452,i0_LQ_BOK_c25515/f1p3/488,i1_LQ_BOK_c130465/…
GO:0016758	transferase activity, transferring hexosyl groups	molecular_function	1.7443e-05	0.0031144	166	5491	2404	96461	i3_LQ_BOK_c1990/f1p0/3539,i1_HQ_BOK_c28677/f7p6/1704,i1_LQ_BOK_c4656/f1p3/1876,i1_HQ_BOK_c58918/f7p1/1824,i0_HQ_BOK_c62108/f3p0/500,i1_LQ_BOK_c46187/f1p11/1300,i2_LQ_BOK_c32357/f1p0/2747,i1_LQ_BOK_c142905/f1p6/1092,i1_LQ_BOK_c106937/f6p12/1106,i2_LQ_BOK_c37824/f1p3/2596,i6_HQ_BOK_c2989/f30p23/6358,i2_LQ_BOK_c26475/f1p0/2071,i0_LQ_BOK_c23613/f1p7/909,i1_LQ_BOK_c16833/f1p2/1930,i0_LQ_BOK_c84616/f1p…
GO:0006073	cellular glucan metabolic process	biological_process	2.6913e-05	0.0045306	118	5491	1698	96461	i1_LQ_BOK_c59687/f1p4/1572,i1_LQ_BOK_c46132/f1p10/1511,i2_HQ_BOK_c40780/f37p0/2823,i0_LQ_BOK_c38835/f1p0/505,i1_HQ_BOK_c52562/f2p7/2040,i2_HQ_BOK_c29844/f2p0/2075,i1_LQ_BOK_c117087/f1p4/1150,i2_LQ_BOK_c35870/f1p1/2502,i2_LQ_BOK_c3093/f1p3/2170,i1_HQ_BOK_c72619/f39p12/1583,i1_LQ_BOK_c4581/f1p19/2055,i3_HQ_BOK_c249/f12p0/3413,i3_HQ_BOK_c8169/f25p1/3683,i1_LQ_BOK_c99822/f1p3/1924,i1_HQ_BOK_c11711/f5…
GO:0044042	glucan metabolic process	biological_process	2.6913e-05	0.0045306	118	5491	1698	96461	i1_LQ_BOK_c66093/f1p2/1375,i0_LQ_BOK_c98913/f1p1/731,i1_LQ_BOK_c142905/f1p6/1092,i1_LQ_BOK_c129680/f1p4/1383,i2_LQ_BOK_c18961/f1p19/2743,i1_LQ_BOK_c66753/f1p6/1505,i0_HQ_BOK_c62108/f3p0/500,i1_HQ_BOK_c62919/f3p6/1228,i3_LQ_BOK_c1990/f1p0/3539,i0_LQ_BOK_c75347/f1p0/710,i1_LQ_BOK_c35406/f1p5/1541,i0_HQ_BOK_c3861/f6p0/461,i2_LQ_BOK_c36459/f1p4/2298,i11_LQ_BOK_c20/f1p0/11958,i0_LQ_BOK_c23613/f1p7/909…
GO:0015291	secondary active transmembrane transporter activity	molecular_function	2.9902e-05	0.004894	70	5491	734	96461	i1_LQ_BOK_c160278/f1p8/1754,i1_HQ_BOK_c46678/f3p10/1531,i1_HQ_BOK_c10547/f3p1/1381,i1_LQ_BOK_c7898/f2p15/1944,i2_LQ_BOK_c32125/f1p0/2319,i3_LQ_BOK_c8458/f1p8/3647,i1_LQ_BOK_c61010/f1p5/1884,i0_HQ_BOK_c77509/f3p0/593,i1_LQ_BOK_c113403/f1p0/1535,i1_LQ_BOK_c128250/f1p10/1499,i1_LQ_BOK_c23333/f1p1/1566,i2_LQ_BOK_c20226/f1p0/2082,i1_HQ_BOK_c1933/f21p6/1725,i1_HQ_BOK_c88578/f5p2/2008,i1_LQ_BOK_c165201/…
GO:0006633	fatty acid biosynthetic process	biological_process	3.3476e-05	0.0053309	79	5491	858	96461	i2_LQ_BOK_c42006/f1p0/2233,i2_LQ_BOK_c20213/f1p8/2491,i1_LQ_BOK_c86322/f1p0/1082,i1_LQ_BOK_c91676/f1p0/1320,i1_LQ_BOK_c23857/f1p10/1845,i1_LQ_BOK_c76554/f1p44/1690,i0_HQ_BOK_c174425/f13p0/499,i0_LQ_BOK_c3289/f1p8/948,i1_LQ_BOK_c147069/f1p26/1884,i0_LQ_BOK_c162349/f1p0/397,i4_HQ_BOK_c11258/f4p0/4309,i2_LQ_BOK_c5318/f1p82/2386,i2_LQ_BOK_c39601/f1p0/2030,i1_HQ_BOK_c36696/f2p2/1957,i1_HQ_BOK_c9269/f9…
GO:0048037	cofactor binding	molecular_function	3.7311e-05	0.0057851	287	5491	3799	96461	i1_LQ_BOK_c1622/f7p21/1656,i1_LQ_BOK_c50955/f1p13/1165,i1_LQ_BOK_c155504/f1p4/1500,i1_LQ_BOK_c28139/f1p8/1094,i2_LQ_BOK_c26778/f1p0/2983,i1_LQ_BOK_c6256/f1p2/1866,i2_HQ_BOK_c8940/f2p0/2253,i1_HQ_BOK_c47448/f3p38/1533,i1_LQ_BOK_c96814/f1p13/1234,i4_HQ_BOK_c11258/f4p0/4309,i2_LQ_BOK_c39601/f1p0/2030,i1_LQ_BOK_c69338/f1p18/1072,i2_LQ_BOK_c21672/f1p6/2632,i6_LQ_BOK_c500/f1p0/6118,i1_HQ_BOK_c9269/f9p2…
GO:0015238	drug transmembrane transporter activity	molecular_function	4.4974e-05	0.0065434	44	5491	418	96461	i1_HQ_BOK_c16942/f5p9/1863,i1_LQ_BOK_c39191/f1p16/1791,i1_LQ_BOK_c19761/f1p2/1515,i2_LQ_BOK_c28445/f1p0/2033,i3_LQ_BOK_c3872/f1p0/3395,i1_LQ_BOK_c129653/f1p12/1824,i4_HQ_BOK_c12905/f13p3/5014,i1_HQ_BOK_c145847/f23p9/1770,i1_HQ_BOK_c1933/f21p6/1725,i2_LQ_BOK_c20226/f1p0/2082,i1_LQ_BOK_c91962/f3p3/1771,i1_LQ_BOK_c23333/f1p1/1566,i1_LQ_BOK_c128250/f1p10/1499,i1_LQ_BOK_c61010/f1p5/1884,i1_LQ_BOK_c112…
GO:0090484	drug transporter activity	molecular_function	4.4974e-05	0.0065434	44	5491	418	96461	i2_LQ_BOK_c7679/f1p0/2162,i1_HQ_BOK_c57082/f26p12/1641,i1_LQ_BOK_c7898/f2p15/1944,i2_LQ_BOK_c18927/f1p0/2111,i1_HQ_BOK_c46678/f3p10/1531,i1_HQ_BOK_c1933/f21p6/1725,i1_HQ_BOK_c145847/f23p9/1770,i1_LQ_BOK_c91962/f3p3/1771,i2_LQ_BOK_c20226/f1p0/2082,i1_LQ_BOK_c23333/f1p1/1566,i1_LQ_BOK_c128250/f1p10/1499,i1_LQ_BOK_c61010/f1p5/1884,i1_LQ_BOK_c112776/f1p5/1743,i1_LQ_BOK_c129653/f1p12/1824,i4_HQ_BOK_c1…
GO:0005618	cell wall	cellular_component	4.5904e-05	0.0065434	52	5491	475	96461	i1_LQ_BOK_c136254/f1p11/1115,i1_HQ_BOK_c5456/f2p5/1321,i2_LQ_BOK_c13677/f1p0/2112,i2_HQ_BOK_c4128/f4p14/2542,i0_LQ_BOK_c23613/f1p7/909,i0_LQ_BOK_c42029/f2p0/900,i1_LQ_BOK_c117536/f1p24/1217,i0_LQ_BOK_c19028/f1p16/643,i2_LQ_BOK_c19218/f1p0/2396,i2_LQ_BOK_c33761/f1p0/2047,i0_HQ_BOK_c3861/f6p0/461,i1_HQ_BOK_c157353/f11p4/1143,i1_HQ_BOK_c10803/f7p2/1772,i1_HQ_BOK_c118402/f9p7/1050,i1_LQ_BOK_c106937/f…
GO:0006576	cellular biogenic amine metabolic process	biological_process	4.6644e-05	0.0065434	112	5491	1339	96461	i2_HQ_BOK_c40540/f11p3/2200,i0_LQ_BOK_c37740/f1p0/829,i3_LQ_BOK_c5261/f1p7/3546,i1_LQ_BOK_c6553/f1p9/1380,i2_LQ_BOK_c40653/f2p0/2399,i2_LQ_BOK_c22341/f1p2/2856,i2_LQ_BOK_c27977/f1p0/2838,i1_LQ_BOK_c119825/f1p17/1778,i2_LQ_BOK_c8582/f1p0/2646,i2_HQ_BOK_c1945/f2p7/2527,i1_LQ_BOK_c94399/f1p21/1532,i1_LQ_BOK_c7627/f1p2/1222,i1_LQ_BOK_c97976/f1p16/1508,i1_HQ_BOK_c63254/f3p19/1707,i3_LQ_BOK_c5930/f1p5/…
GO:0044106	cellular amine metabolic process	biological_process	4.7842e-05	0.0065554	112	5491	1340	96461	i0_LQ_BOK_c129302/f1p1/844,i1_LQ_BOK_c81504/f1p5/1576,i6_LQ_BOK_c2478/f1p0/6323,i1_LQ_BOK_c46528/f1p17/1322,i2_LQ_BOK_c36826/f1p2/2355,i0_LQ_BOK_c64077/f3p0/948,i1_LQ_BOK_c93091/f1p10/1823,i0_LQ_BOK_c18228/f3p1051/521,i4_LQ_BOK_c8837/f1p8/4610,i1_HQ_BOK_c26200/f7p3/1247,i2_LQ_BOK_c41976/f1p0/2132,i1_HQ_BOK_c35189/f2p3/1714,i1_LQ_BOK_c156147/f2p6/1044,i1_HQ_BOK_c19695/f5p1/1597,i1_LQ_BOK_c80804/f1…
GO:0006855	drug transmembrane transport	biological_process	6.0115e-05	0.0078711	44	5491	433	96461	i1_LQ_BOK_c33797/f1p0/1173,i1_HQ_BOK_c65703/f3p11/1708,i1_HQ_BOK_c32834/f2p11/1484,i1_HQ_BOK_c30383/f2p16/1713,i1_LQ_BOK_c125434/f24p13/1675,i1_LQ_BOK_c80345/f1p13/1763,i2_LQ_BOK_c15348/f1p0/2024,i1_LQ_BOK_c38340/f1p0/1414,i1_HQ_BOK_c52591/f2p15/1747,i1_LQ_BOK_c35072/f1p11/1590,i2_LQ_BOK_c18420/f1p1/2221,i1_LQ_BOK_c19390/f1p4/1766,i0_LQ_BOK_c37010/f1p0/791,i1_HQ_BOK_c12095/f7p8/1945,i1_HQ_BOK_c35…
GO:0015893	drug transport	biological_process	6.0115e-05	0.0078711	44	5491	433	96461	i1_LQ_BOK_c7898/f2p15/1944,i2_LQ_BOK_c18927/f1p0/2111,i1_HQ_BOK_c46678/f3p10/1531,i1_HQ_BOK_c57082/f26p12/1641,i2_LQ_BOK_c7679/f1p0/2162,i1_LQ_BOK_c61010/f1p5/1884,i1_LQ_BOK_c112776/f1p5/1743,i1_HQ_BOK_c145847/f23p9/1770,i1_HQ_BOK_c1933/f21p6/1725,i1_LQ_BOK_c91962/f3p3/1771,i2_LQ_BOK_c20226/f1p0/2082,i1_LQ_BOK_c128250/f1p10/1499,i1_LQ_BOK_c23333/f1p1/1566,i1_LQ_BOK_c129653/f1p12/1824,i4_HQ_BOK_c1…
GO:0042493	response to drug	biological_process	6.8281e-05	0.0087459	44	5491	435	96461	i1_LQ_BOK_c80345/f1p13/1763,i1_HQ_BOK_c30383/f2p16/1713,i1_LQ_BOK_c125434/f24p13/1675,i1_HQ_BOK_c65703/f3p11/1708,i1_HQ_BOK_c32834/f2p11/1484,i1_LQ_BOK_c33797/f1p0/1173,i2_LQ_BOK_c18420/f1p1/2221,i1_LQ_BOK_c38340/f1p0/1414,i1_HQ_BOK_c52591/f2p15/1747,i1_LQ_BOK_c35072/f1p11/1590,i2_LQ_BOK_c15348/f1p0/2024,i0_HQ_BOK_c175076/f3p0/754,i1_HQ_BOK_c87230/f2p18/1428,i1_HQ_BOK_c35457/f2p2/1725,i2_LQ_BOK_c…
GO:0016157	sucrose synthase activity	molecular_function	7.2622e-05	0.009104	13	5491	72	96461	i1_LQ_BOK_c9591/f1p19/1418,i2_LQ_BOK_c39096/f1p0/2453,i2_HQ_BOK_c40780/f37p0/2823,i2_HQ_BOK_c13683/f2p0/2952,i3_HQ_BOK_c249/f12p0/3413,i2_LQ_BOK_c8886/f1p0/2702,i2_HQ_BOK_c2322/f5p4/2713,i1_LQ_BOK_c60179/f1p3/2020,i2_LQ_BOK_c37188/f1p0/2850,i2_LQ_BOK_c15818/f2p0/2083,i1_HQ_BOK_c89408/f14p22/1814,i2_LQ_BOK_c18961/f1p19/2743,i2_LQ_BOK_c21357/f1p2/2834
GO:0016053	organic acid biosynthetic process	biological_process	7.7175e-05	0.0092799	205	5491	2832	96461	i2_LQ_BOK_c29010/f1p0/2064,i3_LQ_BOK_c5930/f1p5/3093,i1_LQ_BOK_c7627/f1p2/1222,i1_LQ_BOK_c94399/f1p21/1532,i0_LQ_BOK_c106469/f1p0/822,i0_HQ_BOK_c175272/f4p0/843,i0_LQ_BOK_c14125/f1p0/977,i3_LQ_BOK_c4306/f1p0/3079,i1_LQ_BOK_c51062/f1p18/1686,i1_HQ_BOK_c23217/f2p3/1500,i0_LQ_BOK_c137782/f1p0/877,i0_LQ_BOK_c127415/f1p0/617,i2_HQ_BOK_c592/f6p17/2626,i1_LQ_BOK_c78287/f1p11/1543,i1_LQ_BOK_c81711/f1p1/1…
GO:0046394	carboxylic acid biosynthetic process	biological_process	7.7175e-05	0.0092799	205	5491	2832	96461	i1_LQ_BOK_c159336/f1p22/1079,i1_LQ_BOK_c17318/f1p8/1382,i5_LQ_BOK_c3079/f1p0/5450,i2_HQ_BOK_c4462/f3p0/2145,i0_LQ_BOK_c45033/f1p1/801,i0_HQ_BOK_c55768/f2p0/709,i1_LQ_BOK_c93091/f1p10/1823,i0_LQ_BOK_c129302/f1p1/844,i1_LQ_BOK_c81504/f1p5/1576,i0_LQ_BOK_c156397/f1p0/546,i1_LQ_BOK_c35329/f1p7/1958,i0_LQ_BOK_c126502/f1p0/988,i1_HQ_BOK_c108942/f3p2/1276,i1_LQ_BOK_c82605/f1p18/2004,i2_LQ_BOK_c12510/f1p…
GO:0005976	polysaccharide metabolic process	biological_process	8.0621e-05	0.0095004	126	5491	1845	96461	i1_LQ_BOK_c99822/f1p3/1924,i1_HQ_BOK_c11711/f5p13/1918,i3_HQ_BOK_c8169/f25p1/3683,i2_LQ_BOK_c24004/f1p1/2932,i6_LQ_BOK_c885/f1p0/6211,i1_LQ_BOK_c61704/f1p4/1553,i1_LQ_BOK_c9591/f1p19/1418,i1_LQ_BOK_c93653/f1p0/1787,i5_LQ_BOK_c2662/f1p17/5628,i1_HQ_BOK_c25603/f13p4/1425,i2_LQ_BOK_c22918/f1p0/2241,i3_LQ_BOK_c5575/f1p32/3762,i2_HQ_BOK_c40790/f35p0/2091,i5_LQ_BOK_c9573/f1p0/5692,i1_HQ_BOK_c11490/f6p0…
GO:0016879	ligase activity, forming carbon-nitrogen bonds	molecular_function	8.7461e-05	0.010104	55	5491	557	96461	i0_LQ_BOK_c166626/f1p0/396,i2_HQ_BOK_c2307/f11p1/2833,i2_LQ_BOK_c4496/f1p0/2121,i0_HQ_BOK_c154706/f9p0/867,i6_LQ_BOK_c2380/f1p0/6834,i0_LQ_BOK_c135944/f1p0/559,i1_LQ_BOK_c17318/f1p8/1382,i1_HQ_BOK_c105356/f3p24/1230,i1_LQ_BOK_c77388/f1p5/1299,i3_HQ_BOK_c736/f3p0/3637,i1_LQ_BOK_c116297/f1p2/1499,i1_LQ_BOK_c46430/f1p2/1533,i4_LQ_BOK_c11825/f1p0/4400,i1_LQ_BOK_c96872/f1p7/1692,i1_HQ_BOK_c74663/f6p1/…
GO:0044264	cellular polysaccharide metabolic process	biological_process	9.1994e-05	0.010385	119	5491	1752	96461	i2_LQ_BOK_c37188/f1p0/2850,i0_LQ_BOK_c138574/f1p0/591,i1_HQ_BOK_c11490/f6p0/2011,i5_LQ_BOK_c9573/f1p0/5692,i2_HQ_BOK_c40790/f35p0/2091,i3_LQ_BOK_c5575/f1p32/3762,i1_LQ_BOK_c93653/f1p0/1787,i5_LQ_BOK_c2662/f1p17/5628,i1_HQ_BOK_c25603/f13p4/1425,i1_LQ_BOK_c9591/f1p19/1418,i1_LQ_BOK_c61704/f1p4/1553,i1_LQ_BOK_c99822/f1p3/1924,i3_HQ_BOK_c8169/f25p1/3683,i1_HQ_BOK_c11711/f5p13/1918,i6_LQ_BOK_c885/f1p0…
GO:0009308	amine metabolic process	biological_process	9.3413e-05	0.010385	119	5491	1465	96461	i1_LQ_BOK_c75848/f1p11/1109,i1_LQ_BOK_c17920/f1p26/1777,i1_LQ_BOK_c18587/f1p2/1641,i1_LQ_BOK_c76554/f1p44/1690,i1_LQ_BOK_c91676/f1p0/1320,i0_LQ_BOK_c98914/f1p3/384,i1_HQ_BOK_c47448/f3p38/1533,i4_LQ_BOK_c5707/f1p5/4996,i1_HQ_BOK_c158396/f4p25/1809,i0_LQ_BOK_c13137/f1p0/951,i2_LQ_BOK_c42420/f1p0/2132,i1_LQ_BOK_c86322/f1p0/1082,i2_LQ_BOK_c11152/f1p0/2290,i2_LQ_BOK_c42006/f1p0/2233,i0_HQ_BOK_c1313/f2…
GO:0006165	nucleoside diphosphate phosphorylation	biological_process	0.00012016	0.012872	75	5491	779	96461	i0_LQ_BOK_c11546/f1p1/811,i1_LQ_BOK_c61397/f1p11/1309,i1_HQ_BOK_c2135/f3p6/1870,i1_LQ_BOK_c117370/f1p13/1562,i2_HQ_BOK_c29602/f7p0/2095,i1_HQ_BOK_c21361/f3p0/1373,i2_LQ_BOK_c24004/f1p1/2932,i1_LQ_BOK_c61704/f1p4/1553,i0_HQ_BOK_c164173/f2p0/511,i1_LQ_BOK_c18587/f1p2/1641,i1_LQ_BOK_c75848/f1p11/1109,i0_LQ_BOK_c34658/f1p0/671,i1_HQ_BOK_c13856/f2p7/1649,i1_HQ_BOK_c138776/f2p8/1018,i1_LQ_BOK_c32750/f1…
GO:0046939	nucleotide phosphorylation	biological_process	0.00012016	0.012872	75	5491	779	96461	i1_LQ_BOK_c134591/f1p11/1447,i1_HQ_BOK_c44201/f2p4/1918,i1_LQ_BOK_c30229/f5p45/1960,i0_LQ_BOK_c18073/f1p3/735,i1_LQ_BOK_c33910/f3p32/1820,i1_LQ_BOK_c48152/f1p21/1366,i0_LQ_BOK_c138255/f1p0/907,i1_LQ_BOK_c162106/f1p13/1208,i2_HQ_BOK_c41184/f3p0/2062,i1_HQ_BOK_c4818/f8p14/1615,i1_LQ_BOK_c19689/f6p11/1189,i1_HQ_BOK_c23290/f2p0/1261,i0_LQ_BOK_c80282/f1p14/984,i2_LQ_BOK_c28392/f1p0/2027,i0_HQ_BOK_c174…
GO:0046906	tetrapyrrole binding	molecular_function	0.00016144	0.01696	158	5491	2026	96461	i1_LQ_BOK_c59725/f1p6/1299,i3_LQ_BOK_c6499/f1p0/3717,i1_LQ_BOK_c74609/f2p3/1553,i2_LQ_BOK_c36964/f1p0/2257,i0_HQ_BOK_c174881/f24p0/652,i1_LQ_BOK_c80157/f1p27/1862,i1_LQ_BOK_c63908/f1p12/1595,i0_LQ_BOK_c26620/f1p0/652,i2_LQ_BOK_c3307/f1p1/2123,i1_LQ_BOK_c17976/f1p42/1848,i1_LQ_BOK_c161416/f1p20/1264,i1_LQ_BOK_c160247/f1p26/1149,i2_LQ_BOK_c33346/f1p6/2961,i1_LQ_BOK_c47205/f1p19/1791,i5_LQ_BOK_c3484…
GO:0032787	monocarboxylic acid metabolic process	biological_process	0.00016555	0.01696	255	5491	3558	96461	i1_LQ_BOK_c75848/f1p11/1109,i1_LQ_BOK_c18587/f1p2/1641,i1_LQ_BOK_c23857/f1p10/1845,i2_LQ_BOK_c40163/f1p0/2040,i4_LQ_BOK_c9157/f1p0/4899,i0_LQ_BOK_c166626/f1p0/396,i1_LQ_BOK_c41605/f1p43/1799,i1_HQ_BOK_c46087/f2p23/1584,i2_LQ_BOK_c20213/f1p8/2491,i2_LQ_BOK_c27702/f1p0/2015,i1_HQ_BOK_c2135/f3p6/1870,i1_LQ_BOK_c86322/f1p0/1082,i0_LQ_BOK_c11546/f1p1/811,i2_LQ_BOK_c42006/f1p0/2233,i5_LQ_BOK_c12920/f1p…
GO:0010035	response to inorganic substance	biological_process	0.00016695	0.01696	59	5491	581	96461	i1_LQ_BOK_c98440/f1p13/1011,i0_HQ_BOK_c65136/f5p4/911,i1_HQ_BOK_c157599/f11p10/1790,i0_LQ_BOK_c54829/f1p0/968,i1_LQ_BOK_c74289/f1p0/1696,i1_HQ_BOK_c108402/f9p15/1619,i0_HQ_BOK_c176554/f2p0/843,i1_LQ_BOK_c97976/f1p16/1508,i0_LQ_BOK_c6614/f1p3/980,i1_LQ_BOK_c65724/f1p5/1186,i0_LQ_BOK_c138047/f1p0/563,i0_LQ_BOK_c176742/f2p0/901,i0_LQ_BOK_c177158/f1p0/362,i1_LQ_BOK_c165824/f1p20/878,i0_LQ_BOK_c37209/…
GO:0016634	oxidoreductase activity, acting on the CH-CH group of donors, oxygen as acceptor	molecular_function	0.00020526	0.019532	16	5491	93	96461	i2_HQ_BOK_c12956/f3p7/2710,i2_LQ_BOK_c34629/f1p52/2272,i1_HQ_BOK_c107473/f2p12/1102,i1_HQ_BOK_c159358/f2p13/1052,i0_LQ_BOK_c53563/f1p0/757,i3_HQ_BOK_c1138/f2p0/3535,i3_LQ_BOK_c5132/f1p3/3535,i2_HQ_BOK_c41692/f58p3/2260,i0_LQ_BOK_c20358/f1p10/893,i1_HQ_BOK_c156863/f6p14/1492,i0_LQ_BOK_c106182/f1p0/677,i2_LQ_BOK_c4839/f1p1/2165,i1_LQ_BOK_c81636/f1p7/1775,i2_LQ_BOK_c36732/f1p0/2359,i2_LQ_BOK_c21643/…
GO:0033130	acetylcholine receptor binding	molecular_function	0.0002055	0.019532	12	5491	58	96461	i2_HQ_BOK_c29832/f4p0/2129,i1_HQ_BOK_c4878/f6p8/1745,i2_HQ_BOK_c15889/f2p0/2046,i2_HQ_BOK_c41643/f33p0/2117,i2_LQ_BOK_c10112/f1p0/2059,i2_LQ_BOK_c25094/f1p16/2306,i1_HQ_BOK_c48809/f2p39/1828,i2_LQ_BOK_c28113/f1p0/2041,i1_LQ_BOK_c18314/f1p16/1360,i2_LQ_BOK_c26345/f1p0/2288,i2_LQ_BOK_c12117/f1p0/2702,i2_LQ_BOK_c12611/f1p0/2277
GO:0043495	protein anchor	molecular_function	0.0002055	0.019532	12	5491	58	96461	i2_HQ_BOK_c15889/f2p0/2046,i1_HQ_BOK_c4878/f6p8/1745,i2_HQ_BOK_c29832/f4p0/2129,i2_LQ_BOK_c12117/f1p0/2702,i2_LQ_BOK_c12611/f1p0/2277,i2_LQ_BOK_c26345/f1p0/2288,i2_LQ_BOK_c28113/f1p0/2041,i1_LQ_BOK_c18314/f1p16/1360,i1_HQ_BOK_c48809/f2p39/1828,i2_LQ_BOK_c25094/f1p16/2306,i2_LQ_BOK_c10112/f1p0/2059,i2_HQ_BOK_c41643/f33p0/2117
GO:0030312	external encapsulating structure	cellular_component	0.00020988	0.019532	61	5491	641	96461	i0_LQ_BOK_c38835/f1p0/505,i1_LQ_BOK_c144847/f1p12/1939,i1_HQ_BOK_c156907/f24p10/1676,i1_HQ_BOK_c29172/f28p11/1043,i1_LQ_BOK_c12536/f1p8/1248,i0_LQ_BOK_c61095/f1p20/594,i0_HQ_BOK_c175978/f10p0/775,i1_LQ_BOK_c7472/f1p1/1702,i1_LQ_BOK_c94123/f1p13/1762,i0_HQ_BOK_c54137/f4p0/495,i2_LQ_BOK_c28743/f1p0/2017,i1_LQ_BOK_c145317/f5p8/1116,i1_LQ_BOK_c93653/f1p0/1787,i0_LQ_BOK_c55905/f1p0/900,i0_LQ_BOK_c3816…
GO:0005525	GTP binding	molecular_function	0.00021115	0.019532	239	5491	3943	96461	i4_LQ_BOK_c12245/f1p3/4313,i1_LQ_BOK_c6774/f1p18/1659,i1_LQ_BOK_c82308/f1p4/1219,i0_LQ_BOK_c24391/f1p0/607,i2_HQ_BOK_c2523/f8p0/2922,i0_HQ_BOK_c8805/f2p1/655,i4_LQ_BOK_c12238/f1p4/4206,i2_HQ_BOK_c41380/f2p0/2125,i2_HQ_BOK_c22378/f4p0/2540,i2_LQ_BOK_c27537/f1p0/2031,i4_LQ_BOK_c13257/f1p0/4570,i0_LQ_BOK_c99874/f1p10/829,i2_LQ_BOK_c36428/f1p3/2688,i0_HQ_BOK_c35939/f2p0/948,i2_LQ_BOK_c20563/f1p0/2779…
GO:0016616	oxidoreductase activity, acting on the CH-OH group of donors, NAD or NADP as acceptor	molecular_function	0.00021216	0.019532	137	5491	1658	96461	i1_LQ_BOK_c119825/f1p17/1778,i1_LQ_BOK_c158332/f1p12/1271,i1_LQ_BOK_c131599/f1p15/1141,i6_LQ_BOK_c1913/f1p0/6091,i1_LQ_BOK_c85889/f1p28/1093,i2_HQ_BOK_c9288/f2p10/2488,i1_LQ_BOK_c164925/f1p4/1009,i0_LQ_BOK_c25850/f1p0/890,i1_HQ_BOK_c23184/f2p2/1403,i0_LQ_BOK_c104721/f1p0/997,i2_HQ_BOK_c40540/f11p3/2200,i0_HQ_BOK_c161021/f2p0/668,i1_LQ_BOK_c62642/f1p0/1798,i1_HQ_BOK_c109072/f3p9/1153,i0_LQ_BOK_c83…
GO:0019001	guanyl nucleotide binding	molecular_function	0.00021639	0.019615	241	5491	3974	96461	i0_HQ_BOK_c9012/f3p0/636,i4_LQ_BOK_c12408/f1p0/4578,i1_HQ_BOK_c124777/f24p18/1728,i4_HQ_BOK_c13083/f6p0/4112,i2_LQ_BOK_c20988/f1p0/2474,i4_LQ_BOK_c3202/f2p7/4718,i1_HQ_BOK_c9057/f2p15/1919,i2_HQ_BOK_c38640/f3p16/2405,i1_LQ_BOK_c159336/f1p22/1079,i2_HQ_BOK_c1596/f4p0/2499,i2_LQ_BOK_c14568/f1p1/2010,i0_LQ_BOK_c79221/f1p1/624,i2_LQ_BOK_c21711/f1p4/2417,i4_LQ_BOK_c9504/f1p1/4896,i3_LQ_BOK_c7762/f1p0/…
GO:0032561	guanyl ribonucleotide binding	molecular_function	0.00023234	0.020741	239	5491	3948	96461	i5_HQ_BOK_c12704/f5p0/5368,i2_LQ_BOK_c31572/f1p0/2263,i1_LQ_BOK_c15346/f1p29/1025,i0_HQ_BOK_c17982/f4p4/832,i4_LQ_BOK_c2770/f1p0/4717,i1_HQ_BOK_c141283/f2p30/1436,i2_LQ_BOK_c3394/f1p19/2280,i1_LQ_BOK_c149140/f1p8/1894,i5_LQ_BOK_c4710/f1p0/5862,i2_HQ_BOK_c9826/f5p0/2250,i0_HQ_BOK_c174791/f4p0/741,i1_LQ_BOK_c86487/f1p1/1068,i3_LQ_BOK_c2255/f1p0/3738,i3_HQ_BOK_c786/f3p16/3592,i0_LQ_BOK_c28246/f1p0/5…
GO:0009132	nucleoside diphosphate metabolic process	biological_process	0.00024295	0.021365	75	5491	799	96461	i1_LQ_BOK_c30229/f5p45/1960,i0_LQ_BOK_c18073/f1p3/735,i1_LQ_BOK_c33910/f3p32/1820,i1_LQ_BOK_c134591/f1p11/1447,i1_HQ_BOK_c44201/f2p4/1918,i0_LQ_BOK_c138255/f1p0/907,i1_LQ_BOK_c162106/f1p13/1208,i1_LQ_BOK_c48152/f1p21/1366,i1_LQ_BOK_c19689/f6p11/1189,i2_HQ_BOK_c41184/f3p0/2062,i1_HQ_BOK_c4818/f8p14/1615,i0_HQ_BOK_c174158/f11p0/841,i1_HQ_BOK_c24290/f2p9/1127,i1_HQ_BOK_c23290/f2p0/1261,i0_LQ_BOK_c80…
GO:0006568	tryptophan metabolic process	biological_process	0.00026157	0.022336	85	5491	965	96461	i2_LQ_BOK_c27977/f1p0/2838,i2_LQ_BOK_c22341/f1p2/2856,i2_LQ_BOK_c40653/f2p0/2399,i1_LQ_BOK_c119825/f1p17/1778,i2_HQ_BOK_c1945/f2p7/2527,i2_HQ_BOK_c40540/f11p3/2200,i1_LQ_BOK_c6553/f1p9/1380,i3_LQ_BOK_c5261/f1p7/3546,i3_LQ_BOK_c4040/f1p7/3295,i1_LQ_BOK_c9380/f1p2/1422,i1_HQ_BOK_c108402/f9p15/1619,i2_HQ_BOK_c897/f10p15/2527,i0_LQ_BOK_c137782/f1p0/877,i1_LQ_BOK_c7627/f1p2/1222,i1_LQ_BOK_c94399/f1p21…
GO:0006586	indolalkylamine metabolic process	biological_process	0.00026157	0.022336	85	5491	965	96461	i1_LQ_BOK_c76554/f1p44/1690,i1_LQ_BOK_c17920/f1p26/1777,i1_LQ_BOK_c75848/f1p11/1109,i1_LQ_BOK_c18587/f1p2/1641,i1_LQ_BOK_c91676/f1p0/1320,i1_HQ_BOK_c158396/f4p25/1809,i1_LQ_BOK_c86322/f1p0/1082,i0_HQ_BOK_c1313/f2p0/348,i1_LQ_BOK_c12612/f1p29/1705,i2_LQ_BOK_c42006/f1p0/2233,i2_LQ_BOK_c34169/f1p4/2062,i1_HQ_BOK_c2260/f39p10/1444,i1_HQ_BOK_c9269/f9p25/1726,i0_LQ_BOK_c59822/f1p12/865,i3_LQ_BOK_c7154/…
GO:0009415	response to water	biological_process	0.00026857	0.022416	36	5491	302	96461	i3_LQ_BOK_c6411/f1p0/3387,i1_LQ_BOK_c115194/f1p29/1089,i0_LQ_BOK_c125760/f1p0/373,i0_LQ_BOK_c104583/f1p0/673,i0_LQ_BOK_c129923/f1p0/597,i0_HQ_BOK_c35692/f2p1/551,i0_LQ_BOK_c24883/f1p0/463,i0_LQ_BOK_c180318/f1p0/410,i0_LQ_BOK_c110357/f1p0/593,i0_LQ_BOK_c62129/f1p4/409,i0_LQ_BOK_c174485/f2p0/945,i0_LQ_BOK_c84694/f1p0/900,i0_HQ_BOK_c64268/f2p18/677,i1_HQ_BOK_c107228/f3p1/1814,i0_LQ_BOK_c97693/f2p8/9…
GO:0019752	carboxylic acid metabolic process	biological_process	0.0002726	0.022416	545	5491	8413	96461	i1_LQ_BOK_c77511/f1p3/1480,i1_HQ_BOK_c51858/f2p9/1223,i0_HQ_BOK_c55768/f2p0/709,i1_LQ_BOK_c93091/f1p10/1823,i1_LQ_BOK_c33910/f3p32/1820,i0_LQ_BOK_c156397/f1p0/546,i3_LQ_BOK_c2726/f1p21/3598,i2_LQ_BOK_c4496/f1p0/2121,i1_LQ_BOK_c159336/f1p22/1079,i2_HQ_BOK_c31045/f2p0/2432,i1_LQ_BOK_c17318/f1p8/1382,i0_LQ_BOK_c60477/f1p0/839,i0_HQ_BOK_c134185/f2p0/415,i2_HQ_BOK_c15597/f17p0/2105,i0_LQ_BOK_c100585/f…
GO:0072330	monocarboxylic acid biosynthetic process	biological_process	0.00027393	0.022416	97	5491	1243	96461	i1_LQ_BOK_c124076/f1p4/1095,i1_LQ_BOK_c105367/f1p11/1042,i1_LQ_BOK_c99303/f1p6/1663,i1_LQ_BOK_c111597/f1p22/1856,i3_LQ_BOK_c4040/f1p7/3295,i1_LQ_BOK_c51062/f1p18/1686,i2_LQ_BOK_c24537/f1p5/2197,i1_HQ_BOK_c124528/f12p2/1137,i2_HQ_BOK_c897/f10p15/2527,i1_HQ_BOK_c23217/f2p3/1500,i1_LQ_BOK_c94399/f1p21/1532,i3_LQ_BOK_c4306/f1p0/3079,i0_LQ_BOK_c98870/f1p0/432,i3_LQ_BOK_c5930/f1p5/3093,i1_LQ_BOK_c66899…
GO:0016872	intramolecular lyase activity	molecular_function	0.00028051	0.022641	13	5491	68	96461	i1_LQ_BOK_c93077/f1p5/1727,i3_HQ_BOK_c8221/f19p2/3113,i1_LQ_BOK_c44739/f1p1/1757,i1_LQ_BOK_c116558/f1p10/1256,i1_HQ_BOK_c6036/f7p3/1803,i0_LQ_BOK_c35747/f1p8/682,i1_HQ_BOK_c50255/f5p6/1681,i1_LQ_BOK_c20245/f1p1/1751,i1_LQ_BOK_c87303/f1p3/1044,i1_LQ_BOK_c77240/f1p2/1582,i1_HQ_BOK_c125407/f10p4/1851,i0_LQ_BOK_c25515/f1p3/488,i1_LQ_BOK_c130465/f1p5/1323
GO:0016874	ligase activity	molecular_function	0.00029468	0.023463	135	5491	1751	96461	i1_LQ_BOK_c161737/f1p8/1893,i0_HQ_BOK_c122606/f2p0/497,i3_HQ_BOK_c593/f4p0/3240,i1_HQ_BOK_c145758/f4p6/1884,i3_HQ_BOK_c424/f7p0/3503,i3_HQ_BOK_c8290/f2p3/3371,i0_LQ_BOK_c61442/f1p0/575,i1_HQ_BOK_c2975/f3p8/1996,i1_LQ_BOK_c131489/f1p9/1398,i6_LQ_BOK_c1672/f1p6/6913,i0_LQ_BOK_c103015/f1p0/392,i1_HQ_BOK_c45667/f2p2/1519,i2_HQ_BOK_c3152/f4p0/2320,i2_HQ_BOK_c2307/f11p1/2833,i1_LQ_BOK_c30999/f1p2/1523,…
GO:0006066	alcohol metabolic process	biological_process	0.00030012	0.023578	46	5491	427	96461	i1_HQ_BOK_c138776/f2p8/1018,i1_HQ_BOK_c31175/f3p3/1747,i1_LQ_BOK_c44739/f1p1/1757,i1_LQ_BOK_c116558/f1p10/1256,i1_LQ_BOK_c105262/f1p14/1056,i1_LQ_BOK_c20130/f1p9/1321,i1_LQ_BOK_c93077/f1p5/1727,i0_LQ_BOK_c35747/f1p8/682,i0_LQ_BOK_c14041/f3p0/926,i1_HQ_BOK_c6036/f7p3/1803,i1_LQ_BOK_c48706/f1p6/1826,i1_HQ_BOK_c655/f20p2/1661,i1_LQ_BOK_c106254/f2p3/1043,i2_LQ_BOK_c3593/f1p1/2673,i1_HQ_BOK_c50255/f5p…
GO:0043436	oxoacid metabolic process	biological_process	0.00030704	0.023804	550	5491	8500	96461	i1_LQ_BOK_c22741/f1p0/1593,i5_LQ_BOK_c10022/f1p13/5158,i1_HQ_BOK_c966/f34p13/1577,i1_LQ_BOK_c96872/f1p7/1692,i1_HQ_BOK_c107473/f2p12/1102,i0_HQ_BOK_c53506/f2p0/465,i2_HQ_BOK_c20182/f2p0/2172,i0_LQ_BOK_c134072/f1p0/816,i4_LQ_BOK_c11270/f2p20/4313,i1_LQ_BOK_c116297/f1p2/1499,i1_LQ_BOK_c157817/f1p22/1129,i1_LQ_BOK_c80804/f1p25/1693,i1_LQ_BOK_c48152/f1p21/1366,i2_LQ_BOK_c9324/f1p0/2106,i0_LQ_BOK_c234…
GO:0006082	organic acid metabolic process	biological_process	0.00032149	0.024601	551	5491	8519	96461	i1_LQ_BOK_c4074/f1p4/1732,i2_LQ_BOK_c39332/f1p0/2045,i1_LQ_BOK_c78287/f1p11/1543,i0_LQ_BOK_c18704/f1p2/582,i2_LQ_BOK_c8886/f1p0/2702,i2_HQ_BOK_c40540/f11p3/2200,i2_LQ_BOK_c33761/f1p0/2047,i1_HQ_BOK_c157118/f17p35/1045,i0_LQ_BOK_c11506/f3p0/943,i0_LQ_BOK_c37976/f1p12/911,i1_HQ_BOK_c23858/f5p0/1619,i1_LQ_BOK_c9191/f1p23/1843,i2_LQ_BOK_c17562/f1p13/2122,i2_LQ_BOK_c29010/f1p0/2064,i2_LQ_BOK_c21357/f1…
GO:0008374	O-acyltransferase activity	molecular_function	0.00033033	0.024953	31	5491	266	96461	i0_HQ_BOK_c69785/f4p0/646,i2_LQ_BOK_c3593/f1p1/2673,i1_LQ_BOK_c8847/f1p0/1693,i1_HQ_BOK_c22369/f2p7/1729,i1_HQ_BOK_c56512/f20p9/2005,i1_HQ_BOK_c48862/f3p1/1688,i0_LQ_BOK_c75136/f1p4/493,i2_HQ_BOK_c40569/f3p0/2362,i0_LQ_BOK_c61911/f1p0/800,i2_LQ_BOK_c22545/f1p3/2493,i1_HQ_BOK_c5261/f3p7/1598,i12_LQ_BOK_c25/f1p0/12673,i1_LQ_BOK_c32660/f1p7/1873,i1_LQ_BOK_c131895/f1p3/1396,i0_HQ_BOK_c64268/f2p18/677…
GO:0006096	glycolytic process	biological_process	0.0003646	0.026027	70	5491	744	96461	i0_LQ_BOK_c34658/f1p0/671,i1_HQ_BOK_c13856/f2p7/1649,i1_HQ_BOK_c138776/f2p8/1018,i1_LQ_BOK_c32750/f1p25/1603,i1_LQ_BOK_c105262/f1p14/1056,i1_LQ_BOK_c20130/f1p9/1321,i1_HQ_BOK_c124963/f13p16/1922,i0_LQ_BOK_c11546/f1p1/811,i1_HQ_BOK_c2135/f3p6/1870,i2_HQ_BOK_c29602/f7p0/2095,i2_LQ_BOK_c24004/f1p1/2932,i1_HQ_BOK_c21361/f3p0/1373,i0_HQ_BOK_c164173/f2p0/511,i1_LQ_BOK_c61704/f1p4/1553,i1_LQ_BOK_c18587/…
GO:0006757	ATP generation from ADP	biological_process	0.0003646	0.026027	70	5491	744	96461	i1_LQ_BOK_c24522/f1p2/1452,i0_LQ_BOK_c43219/f1p1/834,i1_LQ_BOK_c33580/f1p1/1216,i1_HQ_BOK_c5927/f2p27/1488,i1_LQ_BOK_c6212/f2p2/1543,i1_LQ_BOK_c157055/f117p35/1736,i2_HQ_BOK_c35154/f3p1/2078,i1_LQ_BOK_c25476/f1p19/1480,i2_LQ_BOK_c34243/f1p2/2113,i1_HQ_BOK_c48578/f2p4/1512,i0_LQ_BOK_c6157/f1p12/881,i0_HQ_BOK_c65136/f5p4/911,i0_LQ_BOK_c129310/f1p4/538,i1_LQ_BOK_c129680/f1p4/1383,i1_LQ_BOK_c65867/f1…
GO:0009135	purine nucleoside diphosphate metabolic process	biological_process	0.00037883	0.026027	70	5491	745	96461	i1_HQ_BOK_c8636/f17p14/1598,i5_LQ_BOK_c9849/f1p0/5167,i2_LQ_BOK_c27607/f1p23/2042,i0_LQ_BOK_c181136/f1p0/466,i1_LQ_BOK_c129680/f1p4/1383,i0_LQ_BOK_c129310/f1p4/538,i0_HQ_BOK_c65136/f5p4/911,i0_LQ_BOK_c6157/f1p12/881,i1_LQ_BOK_c31924/f1p4/1317,i1_LQ_BOK_c65867/f1p2/1382,i1_LQ_BOK_c157055/f117p35/1736,i1_LQ_BOK_c6212/f2p2/1543,i1_HQ_BOK_c5927/f2p27/1488,i2_LQ_BOK_c34243/f1p2/2113,i1_HQ_BOK_c48578/f…
GO:0009179	purine ribonucleoside diphosphate metabolic process	biological_process	0.00037883	0.026027	70	5491	745	96461	i1_LQ_BOK_c61704/f1p4/1553,i0_HQ_BOK_c164173/f2p0/511,i2_LQ_BOK_c24004/f1p1/2932,i1_HQ_BOK_c21361/f3p0/1373,i2_HQ_BOK_c29602/f7p0/2095,i1_HQ_BOK_c2135/f3p6/1870,i0_LQ_BOK_c11546/f1p1/811,i1_LQ_BOK_c75848/f1p11/1109,i1_LQ_BOK_c18587/f1p2/1641,i1_HQ_BOK_c13856/f2p7/1649,i0_LQ_BOK_c34658/f1p0/671,i1_HQ_BOK_c124963/f13p16/1922,i1_LQ_BOK_c105262/f1p14/1056,i1_LQ_BOK_c20130/f1p9/1321,i1_LQ_BOK_c32750/f…
GO:0009185	ribonucleoside diphosphate metabolic process	biological_process	0.00037883	0.026027	70	5491	745	96461	i1_LQ_BOK_c31924/f1p4/1317,i1_LQ_BOK_c65867/f1p2/1382,i1_LQ_BOK_c129680/f1p4/1383,i0_LQ_BOK_c129310/f1p4/538,i0_HQ_BOK_c65136/f5p4/911,i0_LQ_BOK_c6157/f1p12/881,i0_LQ_BOK_c181136/f1p0/466,i1_HQ_BOK_c8636/f17p14/1598,i2_LQ_BOK_c27607/f1p23/2042,i5_LQ_BOK_c9849/f1p0/5167,i0_LQ_BOK_c43219/f1p1/834,i1_LQ_BOK_c33580/f1p1/1216,i1_LQ_BOK_c24522/f1p2/1452,i1_HQ_BOK_c48578/f2p4/1512,i2_LQ_BOK_c34243/f1p2/…
GO:0046031	ADP metabolic process	biological_process	0.00037883	0.026027	70	5491	745	96461	i0_LQ_BOK_c18704/f1p2/582,i1_LQ_BOK_c13099/f1p13/1462,i0_HQ_BOK_c75439/f2p3/620,i0_LQ_BOK_c162902/f10p0/981,i0_LQ_BOK_c20336/f1p6/633,i0_LQ_BOK_c37976/f1p12/911,i1_LQ_BOK_c97976/f1p16/1508,i1_LQ_BOK_c18038/f1p2/1294,i2_LQ_BOK_c13350/f4p2/2077,i1_LQ_BOK_c165824/f1p20/878,i1_HQ_BOK_c63254/f3p19/1707,i0_HQ_BOK_c2478/f6p1/884,i1_LQ_BOK_c74289/f1p0/1696,i2_HQ_BOK_c38243/f3p0/2067,i1_HQ_BOK_c12840/f10p…
GO:0001871	pattern binding	molecular_function	0.00038301	0.026027	24	5491	234	96461	i2_LQ_BOK_c5138/f5p0/2397,i3_HQ_BOK_c541/f5p0/3495,i2_HQ_BOK_c10516/f9p4/2549,i1_LQ_BOK_c129543/f1p4/1740,i2_HQ_BOK_c6806/f2p0/2488,i2_LQ_BOK_c9027/f1p0/2422,i2_HQ_BOK_c8601/f5p0/2924,i4_LQ_BOK_c9223/f1p4/4856,i0_LQ_BOK_c21499/f1p0/657,i2_LQ_BOK_c3175/f1p18/2377,i4_HQ_BOK_c1974/f3p2/4656,i3_LQ_BOK_c4101/f1p7/3675,i4_LQ_BOK_c6583/f1p0/4505,i2_LQ_BOK_c17156/f2p0/2122,i1_HQ_BOK_c32427/f2p5/1698,i1_L…
GO:0030247	polysaccharide binding	molecular_function	0.00038301	0.026027	24	5491	234	96461	i3_LQ_BOK_c4083/f1p12/3638,i2_LQ_BOK_c37648/f1p0/2392,i1_LQ_BOK_c4463/f3p7/1590,i1_HQ_BOK_c32427/f2p5/1698,i2_LQ_BOK_c17156/f2p0/2122,i4_LQ_BOK_c6583/f1p0/4505,i3_LQ_BOK_c4101/f1p7/3675,i1_LQ_BOK_c105703/f1p5/1022,i1_LQ_BOK_c62259/f1p4/1588,i4_HQ_BOK_c13122/f59p0/4704,i1_LQ_BOK_c93028/f1p3/1115,i1_LQ_BOK_c15186/f1p14/1077,i0_LQ_BOK_c10064/f4p2/623,i0_LQ_BOK_c21499/f1p0/657,i4_LQ_BOK_c9223/f1p4/48…
GO:0016614	oxidoreductase activity, acting on CH-OH group of donors	molecular_function	0.0003853	0.026027	145	5491	1792	96461	i1_LQ_BOK_c6553/f1p9/1380,i1_LQ_BOK_c65709/f1p10/1863,i2_LQ_BOK_c40653/f2p0/2399,i2_HQ_BOK_c10069/f2p0/2269,i1_LQ_BOK_c162099/f1p2/1501,i2_LQ_BOK_c1490/f8p4/2298,i2_HQ_BOK_c1945/f2p7/2527,i2_HQ_BOK_c8501/f3p4/2701,i2_LQ_BOK_c36839/f1p0/2132,i1_LQ_BOK_c66899/f1p20/1384,i2_LQ_BOK_c41463/f7p0/2015,i2_HQ_BOK_c897/f10p15/2527,i0_LQ_BOK_c132774/f1p2/974,i3_LQ_BOK_c4040/f1p7/3295,i1_HQ_BOK_c124528/f12p2…
GO:0048046	apoplast	cellular_component	0.00038873	0.026027	26	5491	275	96461	i0_LQ_BOK_c23613/f1p7/909,i0_LQ_BOK_c19028/f1p16/643,i1_HQ_BOK_c5456/f2p5/1321,i0_HQ_BOK_c3861/f6p0/461,i0_LQ_BOK_c3816/f1p6/932,i1_LQ_BOK_c106937/f6p12/1106,i1_LQ_BOK_c30229/f5p45/1960,i1_HQ_BOK_c157353/f11p4/1143,i1_HQ_BOK_c118402/f9p7/1050,i0_LQ_BOK_c54310/f1p4/714,i0_HQ_BOK_c173530/f2p0/998,i1_LQ_BOK_c155768/f1p5/1071,i0_LQ_BOK_c132133/f1p0/920,i4_LQ_BOK_c9157/f1p0/4899,i1_LQ_BOK_c127914/f2p5…
GO:0009628	response to abiotic stimulus	biological_process	0.00043529	0.028755	70	5491	849	96461	i0_LQ_BOK_c174485/f2p0/945,i1_LQ_BOK_c30229/f5p45/1960,i8_LQ_BOK_c38/f1p0/8599,i0_LQ_BOK_c180318/f1p0/410,i2_HQ_BOK_c38611/f2p2/2461,i0_LQ_BOK_c62129/f1p4/409,i0_LQ_BOK_c22266/f1p0/444,i0_LQ_BOK_c97693/f2p8/947,i3_LQ_BOK_c5112/f1p4/3253,i0_LQ_BOK_c84694/f1p0/900,i0_HQ_BOK_c64268/f2p18/677,i1_LQ_BOK_c115194/f1p29/1089,i1_LQ_BOK_c19689/f6p11/1189,i3_LQ_BOK_c6411/f1p0/3387,i1_LQ_BOK_c23826/f1p2/1020…
GO:0030246	carbohydrate binding	molecular_function	0.00043923	0.028755	51	5491	577	96461	i2_LQ_BOK_c18734/f1p0/2266,i0_LQ_BOK_c133805/f1p0/456,i2_LQ_BOK_c19913/f1p0/2107,i3_HQ_BOK_c541/f5p0/3495,i2_LQ_BOK_c5138/f5p0/2397,i2_HQ_BOK_c8601/f5p0/2924,i1_HQ_BOK_c126823/f66p0/1207,i4_LQ_BOK_c9223/f1p4/4856,i0_HQ_BOK_c34996/f4p17/761,i1_LQ_BOK_c15186/f1p14/1077,i1_LQ_BOK_c99610/f1p16/1796,i1_LQ_BOK_c62259/f1p4/1588,i4_HQ_BOK_c13122/f59p0/4704,i1_LQ_BOK_c93028/f1p3/1115,i3_HQ_BOK_c8389/f2p0/…
GO:0004356	glutamate-ammonia ligase activity	molecular_function	0.00050656	0.032093	17	5491	112	96461	i2_LQ_BOK_c22341/f1p2/2856,i2_LQ_BOK_c27977/f1p0/2838,i1_LQ_BOK_c17318/f1p8/1382,i1_HQ_BOK_c105356/f3p24/1230,i0_LQ_BOK_c62400/f1p1/787,i0_HQ_BOK_c39132/f2p0/702,i1_LQ_BOK_c111045/f1p13/1414,i1_LQ_BOK_c161737/f1p8/1893,i2_HQ_BOK_c2307/f11p1/2833,i0_HQ_BOK_c131247/f2p9/670,i1_LQ_BOK_c55973/f1p15/1043,i2_LQ_BOK_c9782/f1p8/2676,i1_LQ_BOK_c35329/f1p7/1958,i0_LQ_BOK_c82021/f1p7/851,i0_LQ_BOK_c103015/f…
GO:0016211	ammonia ligase activity	molecular_function	0.00050656	0.032093	17	5491	112	96461	i1_LQ_BOK_c46430/f1p2/1533,i1_LQ_BOK_c116297/f1p2/1499,i0_LQ_BOK_c82021/f1p7/851,i0_LQ_BOK_c103015/f1p0/392,i1_LQ_BOK_c35329/f1p7/1958,i2_LQ_BOK_c9782/f1p8/2676,i0_HQ_BOK_c131247/f2p9/670,i1_LQ_BOK_c55973/f1p15/1043,i1_LQ_BOK_c161737/f1p8/1893,i2_HQ_BOK_c2307/f11p1/2833,i0_LQ_BOK_c62400/f1p1/787,i1_LQ_BOK_c111045/f1p13/1414,i0_HQ_BOK_c39132/f2p0/702,i1_HQ_BOK_c105356/f3p24/1230,i1_LQ_BOK_c17318/f…
GO:0016880	acid-ammonia (or amide) ligase activity	molecular_function	0.00050656	0.032093	17	5491	112	96461	i0_LQ_BOK_c62400/f1p1/787,i0_HQ_BOK_c39132/f2p0/702,i1_LQ_BOK_c111045/f1p13/1414,i2_LQ_BOK_c22341/f1p2/2856,i1_LQ_BOK_c17318/f1p8/1382,i2_LQ_BOK_c27977/f1p0/2838,i1_HQ_BOK_c105356/f3p24/1230,i1_LQ_BOK_c161737/f1p8/1893,i2_HQ_BOK_c2307/f11p1/2833,i2_LQ_BOK_c9782/f1p8/2676,i1_LQ_BOK_c35329/f1p7/1958,i0_HQ_BOK_c131247/f2p9/670,i1_LQ_BOK_c55973/f1p15/1043,i1_LQ_BOK_c116297/f1p2/1499,i1_LQ_BOK_c46430/…
GO:0008234	cysteine-type peptidase activity	molecular_function	0.00058171	0.036218	73	5491	912	96461	i1_LQ_BOK_c131607/f1p12/1299,i1_LQ_BOK_c60430/f1p12/1717,i1_LQ_BOK_c80841/f2p3/1179,i2_HQ_BOK_c29950/f23p0/2284,i1_LQ_BOK_c31681/f1p12/1797,i1_LQ_BOK_c49402/f1p0/1224,i0_LQ_BOK_c54314/f1p1/762,i1_LQ_BOK_c63042/f7p4/1665,i1_LQ_BOK_c160236/f1p36/1185,i1_LQ_BOK_c79938/f1p120/1312,i2_HQ_BOK_c6344/f3p0/2114,i1_LQ_BOK_c113658/f1p6/2026,i1_LQ_BOK_c114921/f1p3/1236,i1_LQ_BOK_c96212/f1p12/1382,i1_LQ_BOK_c…
GO:0050662	coenzyme binding	molecular_function	0.00059826	0.036218	216	5491	2907	96461	i0_LQ_BOK_c138255/f1p0/907,i1_HQ_BOK_c10715/f8p6/1669,i1_LQ_BOK_c92355/f1p5/1334,i2_HQ_BOK_c38640/f3p16/2405,i1_LQ_BOK_c81504/f1p5/1576,i1_LQ_BOK_c93091/f1p10/1823,i2_LQ_BOK_c36732/f1p0/2359,i2_LQ_BOK_c35733/f1p7/2540,i1_LQ_BOK_c114029/f1p18/1286,i3_LQ_BOK_c2462/f1p10/3667,i1_LQ_BOK_c78099/f1p2/1559,i1_LQ_BOK_c34169/f1p4/1297,i2_LQ_BOK_c39712/f1p0/2029,i1_LQ_BOK_c10387/f1p8/1285,i1_LQ_BOK_c31320/…
GO:0009378	four-way junction helicase activity	molecular_function	0.00060241	0.036218	79	5491	1022	96461	i2_LQ_BOK_c5945/f1p5/2599,i2_HQ_BOK_c29189/f12p0/2297,i2_LQ_BOK_c23765/f1p1/2481,i4_LQ_BOK_c12015/f1p0/4433,i2_HQ_BOK_c40585/f5p0/2577,i3_LQ_BOK_c1586/f1p0/3081,i3_LQ_BOK_c7874/f1p0/3022,i1_LQ_BOK_c147870/f1p10/1123,i2_LQ_BOK_c33763/f1p0/2624,i7_LQ_BOK_c216/f1p0/7745,i2_LQ_BOK_c21699/f1p4/2853,i2_LQ_BOK_c6510/f1p0/2170,i2_HQ_BOK_c16921/f8p0/2552,i2_HQ_BOK_c15447/f42p0/2286,i1_LQ_BOK_c48948/f1p3/1…
GO:0009379	Holliday junction helicase complex	cellular_component	0.00060241	0.036218	79	5491	1022	96461	i1_LQ_BOK_c77026/f1p2/1772,i2_HQ_BOK_c4553/f2p0/2704,i1_LQ_BOK_c25814/f1p5/1687,i2_LQ_BOK_c33800/f1p1/2126,i1_LQ_BOK_c40226/f1p11/1032,i1_LQ_BOK_c40896/f1p7/1028,i2_LQ_BOK_c8582/f1p0/2646,i1_HQ_BOK_c2168/f17p11/1491,i1_LQ_BOK_c5401/f1p25/1881,i2_LQ_BOK_c31493/f1p1/2262,i1_LQ_BOK_c132611/f1p8/1505,i3_LQ_BOK_c1955/f1p1/3396,i4_LQ_BOK_c10041/f1p2/4592,i3_LQ_BOK_c4314/f1p8/3097,i2_LQ_BOK_c3835/f1p1/2…
GO:0048476	Holliday junction resolvase complex	cellular_component	0.00060241	0.036218	79	5491	1022	96461	i2_LQ_BOK_c23082/f1p0/2927,i1_HQ_BOK_c11591/f2p26/1814,i3_LQ_BOK_c5290/f1p0/3203,i0_LQ_BOK_c132028/f1p0/626,i1_LQ_BOK_c149140/f1p8/1894,i1_HQ_BOK_c150723/f13p6/1577,i2_HQ_BOK_c1262/f8p0/2682,i1_LQ_BOK_c133371/f1p4/1664,i1_LQ_BOK_c65215/f1p2/1676,i2_HQ_BOK_c866/f14p0/2163,i1_LQ_BOK_c44738/f1p17/1531,i3_HQ_BOK_c728/f3p0/4073,i2_LQ_BOK_c27345/f1p0/2191,i1_HQ_BOK_c87371/f2p2/1610,i0_LQ_BOK_c131105/f1…
GO:0003724	RNA helicase activity	molecular_function	0.00062035	0.03692	92	5491	1268	96461	i2_LQ_BOK_c6510/f1p0/2170,i0_LQ_BOK_c62733/f2p39/891,i2_HQ_BOK_c40781/f9p0/2379,i1_LQ_BOK_c48948/f1p3/1461,i3_LQ_BOK_c7874/f1p0/3022,i0_LQ_BOK_c77011/f1p2/971,i2_LQ_BOK_c33763/f1p0/2624,i1_LQ_BOK_c147870/f1p10/1123,i3_LQ_BOK_c1586/f1p0/3081,i2_HQ_BOK_c40585/f5p0/2577,i4_LQ_BOK_c12015/f1p0/4433,i2_LQ_BOK_c23765/f1p1/2481,i2_HQ_BOK_c22378/f4p0/2540,i3_LQ_BOK_c7762/f1p0/3029,i2_LQ_BOK_c14568/f1p1/20…
GO:0016051	carbohydrate biosynthetic process	biological_process	0.00065342	0.038499	162	5491	2456	96461	i1_HQ_BOK_c8636/f17p14/1598,i5_LQ_BOK_c9849/f1p0/5167,i0_LQ_BOK_c75347/f1p0/710,i3_LQ_BOK_c1990/f1p0/3539,i1_LQ_BOK_c47378/f1p1/1785,i1_LQ_BOK_c130465/f1p5/1323,i1_LQ_BOK_c129680/f1p4/1383,i0_LQ_BOK_c6157/f1p12/881,i0_LQ_BOK_c129310/f1p4/538,i1_HQ_BOK_c48578/f2p4/1512,i1_LQ_BOK_c25476/f1p19/1480,i2_HQ_BOK_c35154/f3p1/2078,i6_HQ_BOK_c2989/f30p23/6358,i2_LQ_BOK_c37824/f1p3/2596,i3_LQ_BOK_c8624/f1p0…
GO:0042430	indole-containing compound metabolic process	biological_process	0.00076872	0.044845	88	5491	1038	96461	i0_LQ_BOK_c134072/f1p0/816,i4_LQ_BOK_c11270/f2p20/4313,i1_LQ_BOK_c99334/f1p26/1227,i1_HQ_BOK_c1452/f31p11/1795,i1_LQ_BOK_c164898/f1p20/1033,i3_LQ_BOK_c6411/f1p0/3387,i1_HQ_BOK_c4818/f8p14/1615,i0_LQ_BOK_c35112/f1p4/621,i0_HQ_BOK_c87601/f4p0/720,i1_LQ_BOK_c19472/f1p19/1729,i1_LQ_BOK_c81504/f1p5/1576,i0_LQ_BOK_c129302/f1p1/844,i1_LQ_BOK_c46528/f1p17/1322,i1_LQ_BOK_c93091/f1p10/1823,i0_LQ_BOK_c18228…
GO:0002949	tRNA threonylcarbamoyladenosine modification	biological_process	0.00079702	0.045593	61	5491	747	96461	i3_LQ_BOK_c7762/f1p0/3029,i2_LQ_BOK_c42420/f1p0/2132,i2_LQ_BOK_c41976/f1p0/2132,i2_HQ_BOK_c29533/f21p0/2203,i2_LQ_BOK_c6334/f1p0/2193,i4_LQ_BOK_c13681/f1p0/4030,i3_LQ_BOK_c3208/f1p1/3335,i0_LQ_BOK_c81205/f1p0/897,i2_LQ_BOK_c27537/f1p0/2031,i1_HQ_BOK_c3034/f3p18/1639,i1_HQ_BOK_c51713/f4p25/1822,i1_LQ_BOK_c34154/f2p3/1468,i3_LQ_BOK_c2717/f1p12/3118,i0_LQ_BOK_c62733/f2p39/891,i2_LQ_BOK_c6510/f1p0/21…
GO:0070525	tRNA threonylcarbamoyladenosine metabolic process	biological_process	0.00079702	0.045593	61	5491	747	96461	i2_HQ_BOK_c40781/f9p0/2379,i2_HQ_BOK_c15447/f42p0/2286,i2_LQ_BOK_c9892/f1p2/2598,i2_HQ_BOK_c16921/f8p0/2552,i3_LQ_BOK_c2717/f1p12/3118,i2_LQ_BOK_c6510/f1p0/2170,i0_LQ_BOK_c62733/f2p39/891,i2_LQ_BOK_c33763/f1p0/2624,i3_LQ_BOK_c7874/f1p0/3022,i3_LQ_BOK_c8287/f10p10/3105,i1_LQ_BOK_c132946/f1p15/1046,i3_LQ_BOK_c1586/f1p0/3081,i1_HQ_BOK_c17505/f2p8/1285,i2_HQ_BOK_c40585/f5p0/2577,i2_LQ_BOK_c23765/f1p1…
GO:0016743	carboxyl- or carbamoyltransferase activity	molecular_function	0.00085132	0.047953	8	5491	34	96461	i2_LQ_BOK_c21357/f1p2/2834,i2_LQ_BOK_c18961/f1p19/2743,i2_LQ_BOK_c15818/f2p0/2083,i1_LQ_BOK_c60179/f1p3/2020,i2_LQ_BOK_c8886/f1p0/2702,i2_HQ_BOK_c13683/f2p0/2952,i0_LQ_BOK_c59355/f1p11/953,i2_LQ_BOK_c39096/f1p0/2453
GO:0009678	hydrogen-translocating pyrophosphatase activity	molecular_function	0.00085456	0.047953	17	5491	118	96461	i2_HQ_BOK_c2538/f3p0/2286,i1_LQ_BOK_c51590/f1p18/1291,i2_LQ_BOK_c36853/f1p0/2721,i2_HQ_BOK_c41659/f40p0/2654,i2_LQ_BOK_c9649/f1p14/2536,i1_HQ_BOK_c17961/f3p21/1719,i0_LQ_BOK_c60804/f1p0/761,i2_LQ_BOK_c13198/f1p6/2555,i2_LQ_BOK_c21596/f1p3/2958,i0_HQ_BOK_c173581/f3p0/533,i3_HQ_BOK_c7445/f2p15/3034,i2_LQ_BOK_c32323/f1p6/2777,i0_HQ_BOK_c63361/f2p0/707,i1_LQ_BOK_c46206/f1p8/1940,i2_LQ_BOK_c13296/f1p1…
Brassinolide (BR)
GO_accession	Description	Term_type	Over_represented_pValue	Corrected_pValue	DEG_item	DEG_list	Bg_item	Bg_list	Gene_names
GO:0004553	hydrolase activity, hydrolyzing O-glycosyl compounds	molecular_function	1.27e-26	7.49e-23	334	8531	2064	96461	i0_HQ_BOK_c20858/f7p2/843,i2_LQ_BOK_c17417/f1p0/2246,i1_HQ_BOK_c62919/f3p6/1228,i1_LQ_BOK_c61289/f1p6/1957,i1_HQ_BOK_c28642/f27p14/1274,i2_LQ_BOK_c15144/f1p0/2024,i1_LQ_BOK_c99342/f1p3/1829,i1_LQ_BOK_c32419/f1p3/1528,i1_LQ_BOK_c124076/f1p4/1095,i2_LQ_BOK_c27836/f1p20/2037,i2_LQ_BOK_c5059/f1p5/2987,i2_LQ_BOK_c10466/f1p0/2948,i2_LQ_BOK_c3681/f1p0/2199,i1_HQ_BOK_c113443/f2p1/1770,i1_LQ_BOK_c115677/f…
GO:0016798	hydrolase activity, acting on glycosyl bonds	molecular_function	5.44e-24	1.6e-20	348	8531	2245	96461	i1_HQ_BOK_c56545/f9p3/1306,i1_LQ_BOK_c132400/f1p21/1309,i1_LQ_BOK_c32621/f1p7/1397,i1_LQ_BOK_c135322/f1p9/1996,i1_HQ_BOK_c45882/f2p7/1916,i1_HQ_BOK_c6416/f15p7/1861,i1_HQ_BOK_c5456/f2p5/1321,i2_LQ_BOK_c31848/f1p0/2824,i1_HQ_BOK_c144596/f10p5/1101,i1_HQ_BOK_c12060/f8p2/1485,i2_LQ_BOK_c21986/f1p9/2943,i2_LQ_BOK_c8497/f1p20/2802,i0_LQ_BOK_c35946/f1p0/648,i1_LQ_BOK_c112431/f1p1/1339,i1_HQ_BOK_c157256…
GO:0005975	carbohydrate metabolic process	biological_process	1.83e-15	3.6e-12	825	8531	7472	96461	i2_LQ_BOK_c26798/f1p0/2325,i0_LQ_BOK_c138821/f1p0/983,i0_LQ_BOK_c132984/f1p8/764,i1_LQ_BOK_c113761/f1p2/1786,i1_LQ_BOK_c161748/f1p41/1138,i1_HQ_BOK_c124737/f7p8/1512,i0_LQ_BOK_c104578/f1p0/690,i1_LQ_BOK_c31634/f1p22/1847,i1_HQ_BOK_c39154/f6p4/1579,i1_LQ_BOK_c142237/f1p41/1086,i0_LQ_BOK_c25592/f1p7/824,i1_HQ_BOK_c60403/f3p11/1932,i1_LQ_BOK_c2471/f2p33/1725,i1_LQ_BOK_c93454/f1p1/1518,i1_LQ_BOK_c131…
GO:0003824	catalytic activity	molecular_function	1.26e-14	1.85e-11	4890	8531	53013	96461	i1_LQ_BOK_c51084/f1p4/1537,i1_HQ_BOK_c48787/f2p11/1709,i1_LQ_BOK_c44519/f1p9/1661,i1_LQ_BOK_c5788/f1p5/1840,i0_LQ_BOK_c60358/f1p0/641,i6_HQ_BOK_c101/f3p0/6876,i1_LQ_BOK_c116847/f1p14/1405,i2_HQ_BOK_c17045/f4p0/2855,i1_LQ_BOK_c18412/f1p23/1262,i2_HQ_BOK_c7318/f3p0/2437,i1_HQ_BOK_c117612/f2p1/1421,i0_LQ_BOK_c84438/f1p0/692,i1_HQ_BOK_c23153/f2p12/1986,i2_LQ_BOK_c39831/f1p0/2018,i0_LQ_BOK_c20558/f1p0…
GO:0005509	calcium ion binding	molecular_function	1.91e-08	1.88e-05	234	8531	1770	96461	i1_LQ_BOK_c80933/f1p2/1404,i0_HQ_BOK_c60747/f2p0/612,i0_HQ_BOK_c52179/f7p5/928,i1_LQ_BOK_c44684/f1p7/1506,i0_HQ_BOK_c71694/f16p1/819,i0_LQ_BOK_c75864/f1p6/919,i0_LQ_BOK_c78901/f1p0/836,i1_LQ_BOK_c46866/f1p11/1292,i1_LQ_BOK_c34090/f1p30/1128,i0_LQ_BOK_c143177/f1p0/825,i1_HQ_BOK_c164514/f6p0/1153,i1_LQ_BOK_c79849/f1p4/1494,i0_HQ_BOK_c11179/f2p6/865,i1_LQ_BOK_c62240/f1p58/1121,i1_LQ_BOK_c80823/f1p8/…
GO:0004565	beta-galactosidase activity	molecular_function	2.92e-07	0.00021512	25	8531	95	96461	i2_LQ_BOK_c26122/f1p10/2434,i2_HQ_BOK_c11360/f7p0/2474,i1_HQ_BOK_c1387/f8p20/1680,i2_HQ_BOK_c2823/f2p93/2693,i2_LQ_BOK_c2393/f2p14/2337,i3_HQ_BOK_c8190/f21p66/3142,i3_LQ_BOK_c7965/f1p2/3027,i1_LQ_BOK_c17413/f1p3/1687,i3_LQ_BOK_c4640/f1p0/3072,i2_LQ_BOK_c3921/f1p1/2979,i2_LQ_BOK_c36773/f1p30/2636,i2_LQ_BOK_c26217/f1p3/2708,i2_LQ_BOK_c19674/f1p4/2983,i2_LQ_BOK_c10084/f1p0/2938,i2_HQ_BOK_c1448/f3p15…
GO:0009341	beta-galactosidase complex	cellular_component	2.92e-07	0.00021512	25	8531	95	96461	i0_LQ_BOK_c14383/f1p0/816,i3_LQ_BOK_c7472/f1p1/3020,i3_LQ_BOK_c6456/f1p0/3400,i3_HQ_BOK_c8389/f2p0/3092,i2_LQ_BOK_c5059/f1p5/2987,i2_LQ_BOK_c19674/f1p4/2983,i2_LQ_BOK_c10084/f1p0/2938,i2_HQ_BOK_c1448/f3p15/2981,i1_LQ_BOK_c4581/f1p19/2055,i2_HQ_BOK_c17324/f3p1/2933,i2_LQ_BOK_c2952/f5p2/2585,i2_HQ_BOK_c7314/f7p4/2476,i1_HQ_BOK_c11969/f6p2/1487,i2_LQ_BOK_c2393/f2p14/2337,i3_HQ_BOK_c8190/f21p66/3142,…
GO:0005618	cell wall	cellular_component	1.33e-06	0.00086833	78	8531	475	96461	i0_LQ_BOK_c130244/f1p0/722,i0_LQ_BOK_c142553/f1p0/659,i0_LQ_BOK_c42029/f2p0/900,i1_LQ_BOK_c80271/f1p2/1877,i1_HQ_BOK_c5456/f2p5/1321,i1_HQ_BOK_c72785/f13p1/1134,i1_HQ_BOK_c144596/f10p5/1101,i0_LQ_BOK_c54310/f1p4/714,i0_LQ_BOK_c38835/f1p0/505,i0_LQ_BOK_c74935/f1p2/982,i1_LQ_BOK_c87243/f1p11/1056,i1_LQ_BOK_c125389/f5p3/1859,i1_LQ_BOK_c78152/f1p8/1742,i1_HQ_BOK_c156282/f5p1/1151,i0_HQ_BOK_c13043/f2p…
GO:0015925	galactosidase activity	molecular_function	1.74e-06	0.0010249	28	8531	121	96461	i2_HQ_BOK_c1448/f3p15/2981,i2_LQ_BOK_c10084/f1p0/2938,i1_LQ_BOK_c11763/f1p6/1460,i2_LQ_BOK_c19674/f1p4/2983,i2_LQ_BOK_c5059/f1p5/2987,i1_HQ_BOK_c7524/f3p4/1583,i3_HQ_BOK_c8389/f2p0/3092,i3_LQ_BOK_c7472/f1p1/3020,i3_LQ_BOK_c6456/f1p0/3400,i0_LQ_BOK_c14383/f1p0/816,i1_HQ_BOK_c11969/f6p2/1487,i2_HQ_BOK_c7314/f7p4/2476,i2_LQ_BOK_c2952/f5p2/2585,i1_LQ_BOK_c4581/f1p19/2055,i2_HQ_BOK_c17324/f3p1/2933,i0…
GO:0006457	protein folding	biological_process	8.05e-06	0.0037661	135	8531	960	96461	i0_LQ_BOK_c22360/f1p5/814,i2_HQ_BOK_c15868/f3p0/2124,i1_LQ_BOK_c23412/f1p24/1884,i0_HQ_BOK_c5609/f3p0/762,i4_LQ_BOK_c11006/f1p0/4856,i2_HQ_BOK_c25274/f2p0/2692,i1_LQ_BOK_c2968/f1p1/1805,i2_LQ_BOK_c4140/f1p18/2482,i1_LQ_BOK_c162077/f1p75/1263,i0_HQ_BOK_c598/f45p0/754,i0_HQ_BOK_c50966/f13p4/838,i2_LQ_BOK_c6693/f1p0/2444,i0_LQ_BOK_c63332/f1p1/547,i2_HQ_BOK_c27299/f2p0/2016,i0_LQ_BOK_c28300/f1p1/782,…
GO:0016874	ligase activity	molecular_function	8.11e-06	0.0037661	206	8531	1751	96461	i3_LQ_BOK_c5825/f1p11/3456,i1_LQ_BOK_c77022/f1p25/1386,i1_HQ_BOK_c66153/f2p9/1356,i1_HQ_BOK_c145758/f4p6/1884,i1_LQ_BOK_c94305/f1p2/1176,i1_LQ_BOK_c148773/f1p1/1687,i1_HQ_BOK_c23153/f2p12/1986,i1_HQ_BOK_c117612/f2p1/1421,i2_LQ_BOK_c19924/f1p1/2480,i4_LQ_BOK_c11769/f1p2/4246,i1_LQ_BOK_c77388/f1p5/1299,i1_LQ_BOK_c71560/f1p8/1031,i0_LQ_BOK_c110498/f1p0/651,i1_HQ_BOK_c74663/f6p1/1885,i0_HQ_BOK_c12587…
GO:0030312	external encapsulating structure	cellular_component	8.31e-06	0.0037661	93	8531	641	96461	i1_LQ_BOK_c55932/f1p8/1942,i1_LQ_BOK_c52156/f1p1/2017,i1_HQ_BOK_c68386/f5p1/1058,i1_LQ_BOK_c117654/f1p8/1696,i0_LQ_BOK_c104578/f1p0/690,i1_LQ_BOK_c62462/f4p12/1899,i2_HQ_BOK_c31069/f2p0/2560,i0_LQ_BOK_c61095/f1p20/594,i2_LQ_BOK_c19218/f1p0/2396,i0_LQ_BOK_c133409/f1p0/807,i1_LQ_BOK_c144847/f1p12/1939,i1_LQ_BOK_c97284/f1p19/1568,i0_LQ_BOK_c23613/f1p7/909,i1_LQ_BOK_c117536/f1p24/1217,i1_LQ_BOK_c5460…
GO:0006073	cellular glucan metabolic process	biological_process	1.01e-05	0.0039805	173	8531	1698	96461	i3_LQ_BOK_c3274/f1p0/3554,i3_LQ_BOK_c4102/f1p2/3097,i2_LQ_BOK_c33031/f1p4/2227,i1_LQ_BOK_c7472/f1p1/1702,i2_LQ_BOK_c33761/f1p0/2047,i5_HQ_BOK_c1813/f2p6/5979,i1_LQ_BOK_c40474/f1p26/1548,i3_LQ_BOK_c6139/f1p0/3603,i1_LQ_BOK_c71712/f1p12/1112,i2_LQ_BOK_c26450/f1p0/2892,i2_HQ_BOK_c2430/f5p0/2680,i6_LQ_BOK_c885/f1p0/6211,i3_LQ_BOK_c2395/f1p20/3992,i6_HQ_BOK_c2997/f25p0/6183,i3_HQ_BOK_c831/f3p0/3677,i1…
GO:0044042	glucan metabolic process	biological_process	1.01e-05	0.0039805	173	8531	1698	96461	i2_LQ_BOK_c23699/f1p2/2349,i1_LQ_BOK_c54609/f1p0/1061,i3_LQ_BOK_c3862/f1p1/3418,i3_HQ_BOK_c739/f3p0/3654,i0_HQ_BOK_c62108/f3p0/500,i5_LQ_BOK_c6892/f1p5/5059,i0_LQ_BOK_c103842/f1p0/676,i2_HQ_BOK_c29844/f2p0/2075,i1_LQ_BOK_c153884/f1p11/1759,i6_LQ_BOK_c271/f1p0/6061,i5_LQ_BOK_c5335/f1p8/5767,i6_LQ_BOK_c597/f1p30/6178,i1_LQ_BOK_c55932/f1p8/1942,i1_LQ_BOK_c117654/f1p8/1696,i1_LQ_BOK_c24015/f1p7/1907,…
GO:0005976	polysaccharide metabolic process	biological_process	1.11e-05	0.0041057	189	8531	1845	96461	i3_LQ_BOK_c4102/f1p2/3097,i3_LQ_BOK_c3274/f1p0/3554,i1_LQ_BOK_c7472/f1p1/1702,i2_LQ_BOK_c33031/f1p4/2227,i2_LQ_BOK_c26450/f1p0/2892,i1_LQ_BOK_c71712/f1p12/1112,i3_LQ_BOK_c6139/f1p0/3603,i1_LQ_BOK_c40474/f1p26/1548,i5_HQ_BOK_c1813/f2p6/5979,i2_LQ_BOK_c33761/f1p0/2047,i6_LQ_BOK_c885/f1p0/6211,i2_HQ_BOK_c2430/f5p0/2680,i3_HQ_BOK_c831/f3p0/3677,i6_HQ_BOK_c2997/f25p0/6183,i0_LQ_BOK_c39348/f1p0/682,i3_…
GO:0016624	oxidoreductase activity, acting on the aldehyde or oxo group of donors, disulfide as acceptor	molecular_function	1.93e-05	0.0066807	27	8531	126	96461	i2_LQ_BOK_c31687/f1p0/2568,i1_HQ_BOK_c34529/f3p16/1993,i1_LQ_BOK_c91971/f1p4/1140,i2_HQ_BOK_c15539/f26p0/2535,i1_HQ_BOK_c72316/f11p22/1705,i3_LQ_BOK_c5670/f1p9/3462,i2_HQ_BOK_c6137/f4p0/2163,i2_LQ_BOK_c21754/f1p0/2538,i1_LQ_BOK_c145890/f1p5/1555,i3_HQ_BOK_c349/f6p0/3325,i2_LQ_BOK_c25590/f1p2/2823,i1_LQ_BOK_c92355/f1p5/1334,i2_LQ_BOK_c4473/f1p0/2184,i1_LQ_BOK_c113976/f1p2/1729,i2_HQ_BOK_c31069/f2p…
GO:0016762	xyloglucan:xyloglucosyl transferase activity	molecular_function	2.79e-05	0.0089346	26	8531	108	96461	i1_LQ_BOK_c145317/f5p8/1116,i1_LQ_BOK_c106937/f6p12/1106,i1_HQ_BOK_c119003/f4p7/1098,i1_LQ_BOK_c7472/f1p1/1702,i0_LQ_BOK_c23613/f1p7/909,i0_LQ_BOK_c104578/f1p0/690,i0_HQ_BOK_c173530/f2p0/998,i1_HQ_BOK_c68386/f5p1/1058,i1_LQ_BOK_c127914/f2p5/1146,i1_LQ_BOK_c115677/f1p1/1419,i1_HQ_BOK_c156282/f5p1/1151,i0_HQ_BOK_c13043/f2p1/676,i1_LQ_BOK_c35406/f1p5/1541,i0_LQ_BOK_c174979/f2p0/378,i0_HQ_BOK_c18706/…
GO:0006027	glycosaminoglycan catabolic process	biological_process	3.02e-05	0.0089346	25	8531	134	96461	i2_LQ_BOK_c10084/f1p0/2938,i2_LQ_BOK_c19674/f1p4/2983,i2_HQ_BOK_c1448/f3p15/2981,i0_LQ_BOK_c14383/f1p0/816,i3_LQ_BOK_c6456/f1p0/3400,i3_LQ_BOK_c7472/f1p1/3020,i3_HQ_BOK_c8389/f2p0/3092,i2_LQ_BOK_c5059/f1p5/2987,i2_LQ_BOK_c2952/f5p2/2585,i2_HQ_BOK_c7314/f7p4/2476,i1_HQ_BOK_c11969/f6p2/1487,i1_LQ_BOK_c4581/f1p19/2055,i2_HQ_BOK_c17324/f3p1/2933,i2_LQ_BOK_c26122/f1p10/2434,i2_HQ_BOK_c11360/f7p0/2474,…
GO:0044264	cellular polysaccharide metabolic process	biological_process	3.03e-05	0.0089346	176	8531	1752	96461	i2_HQ_BOK_c2430/f5p0/2680,i6_LQ_BOK_c885/f1p0/6211,i3_LQ_BOK_c2395/f1p20/3992,i6_HQ_BOK_c2997/f25p0/6183,i3_HQ_BOK_c831/f3p0/3677,i5_LQ_BOK_c2955/f1p0/5850,i1_HQ_BOK_c72785/f13p1/1134,i1_LQ_BOK_c51069/f1p4/1544,i1_HQ_BOK_c145273/f4p19/1366,i1_LQ_BOK_c80271/f1p2/1877,i1_LQ_BOK_c125389/f5p3/1859,i4_LQ_BOK_c7052/f1p1/4957,i1_LQ_BOK_c87243/f1p11/1056,i3_LQ_BOK_c3274/f1p0/3554,i3_LQ_BOK_c4102/f1p2/309…
GO:0016903	oxidoreductase activity, acting on the aldehyde or oxo group of donors	molecular_function	4.84e-05	0.013573	79	8531	525	96461	i1_HQ_BOK_c34529/f3p16/1993,i2_LQ_BOK_c31687/f1p0/2568,i1_LQ_BOK_c91971/f1p4/1140,i1_LQ_BOK_c20647/f12p10/1735,i0_LQ_BOK_c22927/f2p6/605,i0_HQ_BOK_c154459/f3p0/412,i1_LQ_BOK_c159336/f1p22/1079,i0_HQ_BOK_c174499/f10p0/648,i1_LQ_BOK_c145890/f1p5/1555,i1_LQ_BOK_c10387/f1p8/1285,i3_HQ_BOK_c349/f6p0/3325,i1_LQ_BOK_c114658/f1p11/1370,i1_LQ_BOK_c81711/f1p1/1217,i0_HQ_BOK_c174791/f4p0/741,i2_LQ_BOK_c1360…
GO:0016491	oxidoreductase activity	molecular_function	7.12e-05	0.019071	1058	8531	10550	96461	i1_HQ_BOK_c29314/f72p15/1688,i1_LQ_BOK_c30616/f1p20/1439,i1_LQ_BOK_c46509/f1p1/1120,i1_HQ_BOK_c16769/f12p7/1757,i0_HQ_BOK_c1670/f6p0/830,i0_HQ_BOK_c34385/f4p1/727,i0_HQ_BOK_c174791/f4p0/741,i2_HQ_BOK_c8501/f3p4/2701,i4_LQ_BOK_c6105/f1p0/4720,i0_HQ_BOK_c174111/f10p0/779,i3_LQ_BOK_c2258/f1p12/3151,i0_LQ_BOK_c26064/f1p0/602,i1_HQ_BOK_c145046/f2p22/1286,i1_LQ_BOK_c82898/f3p6/1278,i3_LQ_BOK_c3101/f1p0…
GO:0048046	apoplast	cellular_component	0.00011133	0.028519	38	8531	275	96461	i0_LQ_BOK_c76682/f1p0/742,i1_HQ_BOK_c62919/f3p6/1228,i0_LQ_BOK_c124531/f5p0/805,i1_LQ_BOK_c35406/f1p5/1541,i0_LQ_BOK_c174979/f2p0/378,i0_HQ_BOK_c18706/f9p2/473,i1_LQ_BOK_c30229/f5p45/1960,i0_HQ_BOK_c173530/f2p0/998,i1_LQ_BOK_c127914/f2p5/1146,i1_LQ_BOK_c115677/f1p1/1419,i1_LQ_BOK_c145317/f5p8/1116,i1_LQ_BOK_c106937/f6p12/1106,i1_HQ_BOK_c119003/f4p7/1098,i5_LQ_BOK_c8046/f1p0/5204,i4_LQ_BOK_c6105/f…
GO:0043167	ion binding	molecular_function	0.00013203	0.032257	2816	8531	31844	96461	i0_HQ_BOK_c23209/f6p19/985,i0_HQ_BOK_c152352/f3p0/611,i0_LQ_BOK_c75886/f1p0/726,i1_LQ_BOK_c157352/f1p23/1384,i4_LQ_BOK_c4437/f1p6/4785,i5_LQ_BOK_c9210/f1p5/5213,i1_LQ_BOK_c2768/f2p6/1586,i0_LQ_BOK_c27096/f1p0/1000,i3_LQ_BOK_c4063/f1p2/3783,i5_LQ_BOK_c14348/f1p0/5085,i0_LQ_BOK_c20163/f1p216/726,i0_HQ_BOK_c141032/f2p0/964,i0_LQ_BOK_c110400/f1p2/725,i1_HQ_BOK_c9327/f2p264/1385,i1_LQ_BOK_c128169/f1p1…
GO:0051082	unfolded protein binding	molecular_function	0.00013687	0.032257	111	8531	841	96461	i1_HQ_BOK_c89337/f25p9/1112,i1_HQ_BOK_c15000/f3p3/1308,i2_LQ_BOK_c22691/f1p0/2522,i1_LQ_BOK_c131098/f1p46/1164,i2_LQ_BOK_c26543/f1p0/2664,i1_LQ_BOK_c47561/f1p22/1522,i1_LQ_BOK_c166098/f1p3/1003,i1_LQ_BOK_c32676/f1p14/1482,i1_LQ_BOK_c96381/f1p27/1481,i1_LQ_BOK_c132658/f1p12/1439,i2_HQ_BOK_c13380/f3p2/2152,i2_LQ_BOK_c39141/f1p8/2042,i0_HQ_BOK_c2079/f3p0/945,i1_LQ_BOK_c112593/f1p21/1574,i0_LQ_BOK_c5…
GO:0018580	nitronate monooxygenase activity	molecular_function	0.00018459	0.04183	30	8531	152	96461	i1_LQ_BOK_c76409/f1p11/1385,i0_LQ_BOK_c18228/f3p1051/521,i1_LQ_BOK_c158332/f1p12/1271,i1_LQ_BOK_c136362/f1p1/1199,i0_HQ_BOK_c175073/f5p0/809,i1_HQ_BOK_c19367/f3p0/1514,i1_LQ_BOK_c86969/f1p10/1107,i1_LQ_BOK_c51726/f1p13/1728,i1_LQ_BOK_c60321/f1p22/1394,i1_LQ_BOK_c32089/f1p12/1430,i0_HQ_BOK_c139919/f4p0/386,i2_LQ_BOK_c14366/f1p2/2085,i1_LQ_BOK_c109757/f1p6/1267,i1_LQ_BOK_c71088/f1p0/1091,i1_LQ_BOK_…
GO:0016758	transferase activity, transferring hexosyl groups	molecular_function	0.00020276	0.044246	233	8531	2404	96461	i6_LQ_BOK_c597/f1p30/6178,i1_LQ_BOK_c34677/f1p4/1643,i1_LQ_BOK_c104803/f1p9/1046,i1_LQ_BOK_c80314/f1p0/1720,i6_LQ_BOK_c271/f1p0/6061,i5_LQ_BOK_c5335/f1p8/5767,i1_LQ_BOK_c16807/f13p4/1573,i2_HQ_BOK_c29844/f2p0/2075,i0_LQ_BOK_c103842/f1p0/676,i4_LQ_BOK_c13795/f1p0/4016,i5_LQ_BOK_c6892/f1p5/5059,i0_HQ_BOK_c174383/f12p0/947,i3_HQ_BOK_c739/f3p0/3654,i3_LQ_BOK_c3862/f1p1/3418,i0_HQ_BOK_c62108/f3p0/500,…
Methyl jasmonate (MeJA)
GO_accession	Description	Term_type	Over_represented_pValue	Corrected_pValue	DEG_item	DEG_list	Bg_item	Bg_list	Gene_names
GO:0016798	hydrolase activity, acting on glycosyl bonds	molecular_function	1.3418e-24	7.9058e-21	413	10600	2245	96461	i0_HQ_BOK_c25222/f2p0/808,i1_LQ_BOK_c36678/f1p4/1828,i2_HQ_BOK_c707/f11p0/2809,i2_LQ_BOK_c26387/f2p0/2155,i1_LQ_BOK_c82334/f1p6/1429,i1_LQ_BOK_c52709/f1p7/1195,i0_LQ_BOK_c13572/f1p4/972,i1_LQ_BOK_c145317/f5p8/1116,i1_HQ_BOK_c89187/f4p7/1105,i1_HQ_BOK_c11250/f8p2/1885,i1_LQ_BOK_c93953/f1p1/1700,i1_LQ_BOK_c9769/f1p27/1511,i2_LQ_BOK_c16878/f2p16/2168,i1_LQ_BOK_c19279/f1p3/1329,i2_LQ_BOK_c7780/f2p7/3…
GO:0003824	catalytic activity	molecular_function	3.4827e-24	1.026e-20	6166	10600	53013	96461	i0_LQ_BOK_c55051/f1p0/1040,i1_HQ_BOK_c148615/f2p26/1589,i1_HQ_BOK_c24296/f4p0/1619,i1_LQ_BOK_c99837/f1p5/1796,i2_LQ_BOK_c37385/f1p29/2169,i2_LQ_BOK_c34784/f1p1/2585,i1_HQ_BOK_c28642/f27p14/1274,i1_HQ_BOK_c145070/f5p20/1399,i1_LQ_BOK_c46187/f1p11/1300,i0_LQ_BOK_c22453/f2p0/606,i0_HQ_BOK_c175100/f2p0/719,i0_LQ_BOK_c116650/f1p0/575,i0_HQ_BOK_c2315/f17p0/579,i1_HQ_BOK_c23366/f5p3/1936,i3_HQ_BOK_c8311…
GO:0004553	hydrolase activity, hydrolyzing O-glycosyl compounds	molecular_function	9.6575e-24	1.8967e-20	382	10600	2064	96461	i0_HQ_BOK_c1850/f3p0/691,i3_LQ_BOK_c4652/f1p2/3158,i0_LQ_BOK_c4873/f1p3/446,i0_HQ_BOK_c62108/f3p0/500,i1_LQ_BOK_c155841/f1p3/1081,i1_LQ_BOK_c46929/f1p8/1597,i1_HQ_BOK_c105956/f19p4/1960,i1_HQ_BOK_c159027/f3p31/1758,i0_HQ_BOK_c130353/f2p2/505,i1_LQ_BOK_c66326/f1p6/1775,i1_LQ_BOK_c40474/f1p26/1548,i0_LQ_BOK_c26052/f1p0/803,i3_LQ_BOK_c7472/f1p1/3020,i1_LQ_BOK_c150175/f1p16/1282,i1_LQ_BOK_c14298/f1p2…
GO:0005975	carbohydrate metabolic process	biological_process	1.9651e-11	2.3156e-08	965	10600	7472	96461	i2_LQ_BOK_c34713/f1p1/2348,i1_LQ_BOK_c45585/f1p78/1700,i1_LQ_BOK_c115677/f1p1/1419,i0_LQ_BOK_c28246/f1p0/508,i1_LQ_BOK_c95581/f1p4/1767,i1_HQ_BOK_c156288/f3p25/1210,i0_LQ_BOK_c27963/f1p0/992,i1_LQ_BOK_c79994/f1p0/1548,i2_LQ_BOK_c31387/f1p2/2171,i2_LQ_BOK_c35794/f1p0/2199,i1_LQ_BOK_c114624/f1p28/1753,i2_LQ_BOK_c33031/f1p4/2227,i8_LQ_BOK_c144/f1p0/8090,i1_LQ_BOK_c97715/f1p9/1754,i2_LQ_BOK_c6957/f1p…
GO:0005618	cell wall	cellular_component	4.649e-11	4.5653e-08	106	10600	475	96461	i1_LQ_BOK_c128888/f1p9/1854,i0_HQ_BOK_c5203/f2p1/847,i1_HQ_BOK_c1319/f16p24/1602,i0_LQ_BOK_c130244/f1p0/722,i0_LQ_BOK_c38835/f1p0/505,i1_LQ_BOK_c48748/f1p11/1912,i1_LQ_BOK_c77444/f1p11/1134,i0_HQ_BOK_c173530/f2p0/998,i1_LQ_BOK_c145317/f5p8/1116,i0_LQ_BOK_c21440/f1p3/420,i1_LQ_BOK_c30229/f5p45/1960,i1_LQ_BOK_c98458/f1p18/1477,i1_HQ_BOK_c156907/f24p10/1676,i1_LQ_BOK_c82334/f1p6/1429,i0_LQ_BOK_c1032…
GO:0016491	oxidoreductase activity	molecular_function	2.0869e-10	1.7565e-07	1367	10600	10550	96461	i0_HQ_BOK_c154459/f3p0/412,i1_LQ_BOK_c28153/f1p1/1155,i1_LQ_BOK_c17559/f1p2/1365,i0_HQ_BOK_c74389/f4p0/480,i1_LQ_BOK_c18108/f1p3/1414,i1_LQ_BOK_c18513/f1p8/1786,i0_LQ_BOK_c8993/f2p0/807,i0_HQ_BOK_c94872/f14p0/939,i0_LQ_BOK_c98876/f1p0/546,i7_LQ_BOK_c260/f1p0/7448,i1_LQ_BOK_c86912/f1p5/1081,i0_LQ_BOK_c159111/f1p4/633,i4_HQ_BOK_c11268/f5p4/4335,i0_LQ_BOK_c74763/f1p5/515,i1_LQ_BOK_c161908/f1p5/1129,…
GO:0000166	nucleotide binding	molecular_function	1.6884e-09	1.1053e-06	2173	10600	19230	96461	i0_LQ_BOK_c162706/f1p0/518,i1_HQ_BOK_c45752/f2p11/1385,i1_LQ_BOK_c75445/f1p1/1843,i3_LQ_BOK_c7266/f1p43/3243,i1_LQ_BOK_c87123/f1p1/1061,i3_HQ_BOK_c473/f4p0/3644,i2_LQ_BOK_c9177/f1p0/2216,i1_LQ_BOK_c13398/f1p4/1932,i1_LQ_BOK_c24191/f1p14/1980,i1_LQ_BOK_c14779/f1p15/1087,i1_HQ_BOK_c7116/f3p25/1546,i2_LQ_BOK_c32707/f1p1/2976,i1_HQ_BOK_c66668/f2p3/1624,i2_LQ_BOK_c37725/f1p2/2368,i1_LQ_BOK_c135783/f1p…
GO:1901265	nucleoside phosphate binding	molecular_function	1.6884e-09	1.1053e-06	2173	10600	19230	96461	i4_LQ_BOK_c11814/f1p10/4465,i4_LQ_BOK_c11270/f2p20/4313,i1_LQ_BOK_c4337/f1p3/1690,i2_LQ_BOK_c7459/f1p3/2604,i2_LQ_BOK_c19118/f1p0/2274,i2_LQ_BOK_c6259/f1p0/2127,i1_LQ_BOK_c98063/f1p22/1572,i2_LQ_BOK_c35462/f1p5/2225,i0_LQ_BOK_c42082/f1p0/958,i4_HQ_BOK_c2213/f2p11/4976,i1_LQ_BOK_c12266/f1p4/1281,i1_LQ_BOK_c11307/f1p21/1481,i4_LQ_BOK_c4658/f1p9/4878,i2_LQ_BOK_c10523/f1p0/2156,i3_HQ_BOK_c701/f3p0/34…
GO:0036094	small molecule binding	molecular_function	2.2134e-09	1.3041e-06	2225	10600	19695	96461	i1_LQ_BOK_c82736/f1p3/1153,i4_HQ_BOK_c13055/f3p14/4467,i1_HQ_BOK_c152002/f3p19/1090,i6_LQ_BOK_c2380/f1p0/6834,i4_LQ_BOK_c9927/f1p53/4947,i2_HQ_BOK_c21990/f5p0/2304,i0_LQ_BOK_c125236/f2p0/430,i1_LQ_BOK_c160684/f1p1/1416,i2_LQ_BOK_c2913/f1p0/2619,i1_HQ_BOK_c138413/f3p19/1064,i1_LQ_BOK_c162591/f1p271/1266,i4_HQ_BOK_c2171/f2p0/4857,i3_HQ_BOK_c863/f2p0/3332,i0_HQ_BOK_c2744/f2p0/870,i1_HQ_BOK_c3066/f2p…
GO:0055114	oxidation-reduction process	biological_process	4.4136e-09	2.3641e-06	1378	10600	10796	96461	i2_HQ_BOK_c8882/f3p0/2545,i0_HQ_BOK_c161021/f2p0/668,i1_LQ_BOK_c63978/f1p32/1729,i1_HQ_BOK_c65958/f2p2/1209,i2_LQ_BOK_c43138/f1p0/2028,i1_LQ_BOK_c114939/f1p4/1555,i1_LQ_BOK_c18720/f1p2/1776,i1_LQ_BOK_c11766/f1p3/1891,i0_LQ_BOK_c23224/f2p0/654,i1_HQ_BOK_c47238/f3p11/1248,i4_LQ_BOK_c5990/f1p0/4982,i0_HQ_BOK_c34373/f3p34/695,i1_LQ_BOK_c141102/f1p6/1589,i2_LQ_BOK_c17366/f1p0/2081,i1_HQ_BOK_c10715/f8p…
GO:0030312	external encapsulating structure	cellular_component	9.9146e-09	4.8681e-06	121	10600	641	96461	i0_LQ_BOK_c129123/f1p0/794,i1_LQ_BOK_c93653/f1p0/1787,i1_LQ_BOK_c95514/f1p28/1256,i3_HQ_BOK_c7451/f2p0/3067,i2_LQ_BOK_c26544/f1p0/2335,i3_LQ_BOK_c5061/f1p2/3856,i1_HQ_BOK_c10803/f7p2/1772,i1_HQ_BOK_c157599/f11p10/1790,i1_LQ_BOK_c66753/f1p6/1505,i0_HQ_BOK_c74232/f2p0/545,i0_LQ_BOK_c54310/f1p4/714,i0_LQ_BOK_c21619/f1p0/989,i1_LQ_BOK_c117543/f1p2/1324,i1_LQ_BOK_c135726/f1p0/1934,i1_LQ_BOK_c106937/f6…
GO:0043167	ion binding	molecular_function	1.1726e-08	5.3147e-06	3564	10600	31844	96461	i8_LQ_BOK_c88/f1p0/8162,i0_HQ_BOK_c17982/f4p4/832,i1_LQ_BOK_c19048/f1p8/1167,i2_LQ_BOK_c26121/f1p0/2711,i2_HQ_BOK_c1882/f3p3/2122,i1_HQ_BOK_c8636/f17p14/1598,i1_HQ_BOK_c24153/f2p8/1658,i2_LQ_BOK_c4884/f1p0/2370,i1_LQ_BOK_c14741/f2p1/1138,i3_LQ_BOK_c5554/f1p0/3173,i3_HQ_BOK_c7469/f2p0/3032,i1_LQ_BOK_c97626/f1p0/1921,i2_LQ_BOK_c18037/f1p15/2078,i1_HQ_BOK_c1736/f11p6/1803,i1_LQ_BOK_c163315/f1p18/118…
GO:0005976	polysaccharide metabolic process	biological_process	1.4766e-08	6.2145e-06	244	10600	1845	96461	i1_LQ_BOK_c136254/f1p11/1115,i0_LQ_BOK_c103213/f1p0/723,i2_LQ_BOK_c13677/f1p0/2112,i1_HQ_BOK_c118402/f9p7/1050,i1_LQ_BOK_c80271/f1p2/1877,i1_LQ_BOK_c85772/f1p4/1039,i1_HQ_BOK_c62919/f3p6/1228,i1_LQ_BOK_c115881/f1p0/1525,i1_LQ_BOK_c44610/f1p7/1889,i0_HQ_BOK_c18706/f9p2/473,i0_LQ_BOK_c37390/f1p0/330,i2_LQ_BOK_c37702/f1p0/2258,i1_LQ_BOK_c164717/f1p23/1011,i1_HQ_BOK_c48885/f2p156/1277,i2_LQ_BOK_c1966…
GO:0043168	anion binding	molecular_function	1.6495e-08	6.4792e-06	2163	10600	19191	96461	i1_LQ_BOK_c134053/f1p26/1947,i0_HQ_BOK_c14094/f2p0/972,i6_LQ_BOK_c1368/f1p11/6661,i1_LQ_BOK_c15346/f1p29/1025,i1_HQ_BOK_c106644/f23p15/1833,i7_LQ_BOK_c277/f1p0/7178,i2_LQ_BOK_c9167/f1p1/2260,i1_LQ_BOK_c18430/f1p23/1154,i2_LQ_BOK_c21348/f1p6/2580,i1_LQ_BOK_c77304/f1p4/1570,i2_LQ_BOK_c41975/f3p0/2134,i0_HQ_BOK_c141032/f2p0/964,i2_HQ_BOK_c22350/f2p7/2264,i1_LQ_BOK_c35449/f1p1/1654,i2_LQ_BOK_c23385/f…
GO:0016762	xyloglucan:xyloglucosyl transferase activity	molecular_function	1.8465e-08	6.7997e-06	36	10600	108	96461	i0_HQ_BOK_c74232/f2p0/545,i1_LQ_BOK_c127914/f2p5/1146,i0_HQ_BOK_c1850/f3p0/691,i0_HQ_BOK_c62108/f3p0/500,i0_LQ_BOK_c174979/f2p0/378,i1_LQ_BOK_c7472/f1p1/1702,i1_HQ_BOK_c106444/f4p2/1106,i1_LQ_BOK_c142905/f1p6/1092,i0_LQ_BOK_c23613/f1p7/909,i0_LQ_BOK_c104578/f1p0/690,i0_LQ_BOK_c3816/f1p6/932,i1_LQ_BOK_c114124/f1p4/1396,i0_LQ_BOK_c76682/f1p0/742,i1_LQ_BOK_c45550/f1p1/1963,i0_HQ_BOK_c13043/f2p1/676,…
GO:0071554	cell wall organization or biogenesis	biological_process	3.1078e-08	1.0771e-05	141	10600	821	96461	i1_LQ_BOK_c117543/f1p2/1324,i1_HQ_BOK_c58879/f2p6/1226,i7_LQ_BOK_c479/f1p0/7225,i1_LQ_BOK_c135726/f1p0/1934,i1_LQ_BOK_c21955/f1p6/1776,i0_HQ_BOK_c175978/f10p0/775,i1_LQ_BOK_c153316/f1p11/1024,i0_LQ_BOK_c172482/f1p0/588,i1_LQ_BOK_c38751/f1p9/1185,i1_LQ_BOK_c128679/f1p6/2009,i0_HQ_BOK_c97916/f2p18/582,i1_LQ_BOK_c117210/f2p23/1319,i1_LQ_BOK_c93653/f1p0/1787,i3_LQ_BOK_c5061/f1p2/3856,i0_HQ_BOK_c13124…
GO:0044262	cellular carbohydrate metabolic process	biological_process	9.2129e-08	2.8699e-05	332	10600	2538	96461	i2_LQ_BOK_c25994/f1p4/2698,i1_LQ_BOK_c41605/f1p43/1799,i1_LQ_BOK_c18038/f1p2/1294,i2_LQ_BOK_c19584/f1p11/2870,i0_LQ_BOK_c61095/f1p20/594,i1_LQ_BOK_c36631/f1p20/1438,i1_HQ_BOK_c186/f87p19/1958,i1_LQ_BOK_c25483/f1p7/1460,i3_LQ_BOK_c3925/f1p4/3413,i0_LQ_BOK_c129310/f1p4/538,i0_LQ_BOK_c132133/f1p0/920,i2_HQ_BOK_c29844/f2p0/2075,i4_LQ_BOK_c12648/f1p23/4059,i1_LQ_BOK_c54609/f1p0/1061,i3_LQ_BOK_c2988/f1…
GO:0016874	ligase activity	molecular_function	9.2546e-08	2.8699e-05	259	10600	1751	96461	i1_LQ_BOK_c128454/f1p5/1638,i1_HQ_BOK_c96358/f2p2/1752,i3_LQ_BOK_c3132/f1p0/3777,i2_LQ_BOK_c21233/f1p0/2092,i1_LQ_BOK_c99303/f1p6/1663,i1_LQ_BOK_c164834/f1p1/1007,i5_HQ_BOK_c13622/f4p1/5275,i1_HQ_BOK_c74658/f3p25/1505,i2_HQ_BOK_c11506/f3p0/2855,i1_HQ_BOK_c23916/f4p9/1796,i0_LQ_BOK_c185095/f1p0/344,i2_HQ_BOK_c17182/f3p2/2259,i1_HQ_BOK_c11711/f5p13/1918,i0_LQ_BOK_c103015/f1p0/392,i3_LQ_BOK_c3105/f1…
GO:0004197	cysteine-type endopeptidase activity	molecular_function	9.8682e-08	2.9072e-05	95	10600	538	96461	i1_LQ_BOK_c114921/f1p3/1236,i1_LQ_BOK_c33003/f1p11/1278,i0_LQ_BOK_c126001/f1p0/732,i0_LQ_BOK_c110055/f1p0/807,i2_LQ_BOK_c13828/f1p0/2704,i5_LQ_BOK_c11064/f1p0/5232,i1_LQ_BOK_c64474/f1p8/1361,i1_HQ_BOK_c111832/f2p10/1531,i0_HQ_BOK_c5637/f2p2/512,i1_LQ_BOK_c132214/f1p18/1888,i3_HQ_BOK_c863/f2p0/3332,i1_HQ_BOK_c30356/f15p7/1350,i0_HQ_BOK_c121471/f3p2/832,i4_LQ_BOK_c13322/f1p5/4365,i3_LQ_BOK_c6364/f1…
GO:0006073	cellular glucan metabolic process	biological_process	1.42e-07	3.803e-05	218	10600	1698	96461	i1_LQ_BOK_c51069/f1p4/1544,i1_HQ_BOK_c17201/f4p6/1926,i6_LQ_BOK_c2158/f1p0/6337,i3_LQ_BOK_c6139/f1p0/3603,i1_LQ_BOK_c98634/f1p14/1600,i1_HQ_BOK_c25603/f13p4/1425,i2_LQ_BOK_c42459/f1p0/2456,i1_LQ_BOK_c40295/f1p9/1058,i0_HQ_BOK_c13043/f2p1/676,i0_LQ_BOK_c23613/f1p7/909,i1_LQ_BOK_c79418/f1p13/1904,i2_LQ_BOK_c25875/f1p0/2077,i1_HQ_BOK_c7454/f2p6/1349,i1_LQ_BOK_c7472/f1p1/1702,i1_LQ_BOK_c165490/f1p4/1…
GO:0044042	glucan metabolic process	biological_process	1.42e-07	3.803e-05	218	10600	1698	96461	i4_LQ_BOK_c12648/f1p23/4059,i1_LQ_BOK_c54609/f1p0/1061,i1_LQ_BOK_c32132/f1p7/1855,i1_LQ_BOK_c121441/f1p7/1081,i3_LQ_BOK_c2988/f1p4/3062,i0_LQ_BOK_c132133/f1p0/920,i0_LQ_BOK_c103842/f1p0/676,i0_LQ_BOK_c75347/f1p0/710,i2_HQ_BOK_c29844/f2p0/2075,i2_LQ_BOK_c19584/f1p11/2870,i0_LQ_BOK_c61095/f1p20/594,i5_LQ_BOK_c11061/f1p0/6036,i1_HQ_BOK_c186/f87p19/1958,i1_HQ_BOK_c11711/f5p13/1918,i3_LQ_BOK_c3925/f1p…
GO:0005509	calcium ion binding	molecular_function	2.0434e-07	5.2346e-05	273	10600	1770	96461	i0_HQ_BOK_c125397/f2p0/941,i0_LQ_BOK_c80666/f1p3/487,i0_LQ_BOK_c100585/f1p0/855,i1_LQ_BOK_c5738/f1p10/1590,i1_LQ_BOK_c128454/f1p5/1638,i1_LQ_BOK_c47561/f1p22/1522,i2_LQ_BOK_c15270/f1p0/2030,i3_LQ_BOK_c3067/f1p0/3908,i0_LQ_BOK_c77679/f1p5/432,i2_HQ_BOK_c14307/f3p0/2250,i0_LQ_BOK_c38753/f1p1/686,i1_LQ_BOK_c44604/f1p7/1418,i1_LQ_BOK_c79393/f1p12/1290,i1_LQ_BOK_c133069/f1p8/1110,i3_LQ_BOK_c7690/f1p0/…
GO:0044264	cellular polysaccharide metabolic process	biological_process	2.3183e-07	5.6915e-05	224	10600	1752	96461	i0_LQ_BOK_c54984/f1p0/504,i0_LQ_BOK_c55905/f1p0/900,i1_HQ_BOK_c36298/f2p3/1736,i1_LQ_BOK_c45550/f1p1/1963,i0_LQ_BOK_c3816/f1p6/932,i1_LQ_BOK_c114124/f1p4/1396,i6_LQ_BOK_c3101/f1p0/6077,i1_LQ_BOK_c93830/f1p4/1543,i1_LQ_BOK_c117087/f1p4/1150,i3_LQ_BOK_c4822/f1p0/3432,i2_LQ_BOK_c26450/f1p0/2892,i5_LQ_BOK_c3482/f1p0/5837,i3_LQ_BOK_c5575/f1p32/3762,i5_LQ_BOK_c6892/f1p5/5059,i0_LQ_BOK_c26052/f1p0/803,i…
GO:0030414	peptidase inhibitor activity	molecular_function	5.5627e-07	0.00012312	74	10600	377	96461	i1_HQ_BOK_c144456/f4p4/1128,i0_HQ_BOK_c121841/f3p0/579,i0_LQ_BOK_c186236/f1p0/424,i0_LQ_BOK_c27709/f1p18/902,i0_LQ_BOK_c57552/f1p0/884,i0_LQ_BOK_c81292/f1p0/894,i1_HQ_BOK_c71834/f57p12/1796,i0_LQ_BOK_c44964/f1p0/544,i0_LQ_BOK_c110109/f1p26/379,i0_HQ_BOK_c51605/f55p0/834,i0_HQ_BOK_c153657/f57p4/891,i0_LQ_BOK_c24629/f1p0/932,i0_HQ_BOK_c122989/f29p0/834,i0_LQ_BOK_c47331/f1p6/811,i0_LQ_BOK_c127363/f2…
GO:0061134	peptidase regulator activity	molecular_function	5.5627e-07	0.00012312	74	10600	377	96461	i0_LQ_BOK_c134918/f1p0/760,i0_LQ_BOK_c47331/f1p6/811,i0_LQ_BOK_c127363/f2p0/960,i0_HQ_BOK_c122989/f29p0/834,i0_LQ_BOK_c22175/f2p29/665,i0_LQ_BOK_c80808/f1p0/737,i0_LQ_BOK_c177519/f1p0/779,i0_HQ_BOK_c63771/f4p0/794,i0_LQ_BOK_c27709/f1p18/902,i0_LQ_BOK_c81292/f1p0/894,i0_LQ_BOK_c57552/f1p0/884,i0_LQ_BOK_c186236/f1p0/424,i0_HQ_BOK_c121841/f3p0/579,i1_HQ_BOK_c144456/f4p4/1128,i0_HQ_BOK_c51605/f55p0/8…
GO:0005578	proteinaceous extracellular matrix	cellular_component	5.6421e-07	0.00012312	110	10600	611	96461	i0_LQ_BOK_c44018/f1p0/494,i0_LQ_BOK_c70204/f1p0/539,i0_HQ_BOK_c174197/f10p0/466,i1_LQ_BOK_c47249/f1p1/1474,i0_LQ_BOK_c100585/f1p0/855,i1_HQ_BOK_c112335/f2p11/1674,i0_LQ_BOK_c77679/f1p5/432,i1_LQ_BOK_c105549/f1p0/1064,i2_LQ_BOK_c42181/f1p0/2083,i2_LQ_BOK_c15270/f1p0/2030,i1_LQ_BOK_c128454/f1p5/1638,i1_LQ_BOK_c19921/f1p35/1622,i1_LQ_BOK_c98295/f1p9/1133,i1_LQ_BOK_c79849/f1p4/1494,i0_LQ_BOK_c106922/…
GO:0000272	polysaccharide catabolic process	biological_process	7.2488e-07	0.00015254	33	10600	115	96461	i2_HQ_BOK_c12657/f4p0/2255,i2_HQ_BOK_c7833/f2p2/2226,i0_HQ_BOK_c98311/f2p7/779,i0_LQ_BOK_c26052/f1p0/803,i2_HQ_BOK_c41685/f78p0/2352,i1_HQ_BOK_c145273/f4p19/1366,i1_LQ_BOK_c93830/f1p4/1543,i1_LQ_BOK_c165490/f1p4/1012,i1_LQ_BOK_c155841/f1p3/1081,i0_LQ_BOK_c98913/f1p1/731,i1_LQ_BOK_c40474/f1p26/1548,i0_HQ_BOK_c130353/f2p2/505,i1_LQ_BOK_c66753/f1p6/1505,i1_HQ_BOK_c37790/f2p5/1359,i1_LQ_BOK_c148739/f…
GO:0004866	endopeptidase inhibitor activity	molecular_function	8.3328e-07	0.00016366	67	10600	334	96461	i0_LQ_BOK_c162962/f2p0/692,i3_HQ_BOK_c1015/f2p0/3535,i0_HQ_BOK_c124217/f2p0/904,i0_LQ_BOK_c129546/f1p0/804,i5_LQ_BOK_c12357/f1p0/5050,i0_LQ_BOK_c61904/f1p0/603,i0_LQ_BOK_c137132/f1p0/807,i5_LQ_BOK_c6587/f1p0/5923,i1_LQ_BOK_c87221/f1p8/1060,i0_LQ_BOK_c71836/f14p11/892,i0_LQ_BOK_c102330/f1p0/344,i1_LQ_BOK_c94452/f1p57/1389,i1_LQ_BOK_c51119/f3p6/1456,i0_LQ_BOK_c61239/f1p0/358,i1_LQ_BOK_c33613/f1p19/…
GO:0061135	endopeptidase regulator activity	molecular_function	8.3328e-07	0.00016366	67	10600	334	96461	i0_LQ_BOK_c12671/f1p17/455,i0_LQ_BOK_c110430/f1p0/839,i0_LQ_BOK_c14355/f1p6/827,i0_LQ_BOK_c103056/f1p0/571,i1_LQ_BOK_c71083/f1p12/1007,i0_LQ_BOK_c133731/f1p0/884,i5_LQ_BOK_c9895/f1p2/5864,i3_LQ_BOK_c1560/f1p0/3128,i0_LQ_BOK_c98908/f1p0/846,i0_HQ_BOK_c50663/f10p5/846,i0_LQ_BOK_c75378/f1p0/527,i0_LQ_BOK_c11866/f1p0/443,i0_LQ_BOK_c98943/f1p10/740,i0_LQ_BOK_c176546/f1p0/780,i4_LQ_BOK_c12076/f1p4/4361…
GO:0005199	structural constituent of cell wall	molecular_function	9.3559e-07	0.00017782	26	10600	79	96461	i0_LQ_BOK_c42029/f2p0/900,i0_LQ_BOK_c11837/f1p2/483,i0_HQ_BOK_c174598/f20p0/477,i0_LQ_BOK_c44933/f1p6/382,i1_LQ_BOK_c135726/f1p0/1934,i0_HQ_BOK_c175978/f10p0/775,i1_LQ_BOK_c45262/f1p2/1455,i1_LQ_BOK_c45988/f1p23/1182,i0_LQ_BOK_c26469/f1p0/922,i1_HQ_BOK_c3125/f8p4/1740,i0_LQ_BOK_c85606/f1p4/783,i1_HQ_BOK_c72427/f92p19/1499,i3_LQ_BOK_c1543/f1p10/3716,i2_HQ_BOK_c2274/f2p6/2404,i0_LQ_BOK_c21440/f1p3/…
GO:0071555	cell wall organization	biological_process	1.0213e-06	0.00018806	73	10600	375	96461	i1_LQ_BOK_c116481/f1p1/1876,i1_LQ_BOK_c45988/f1p23/1182,i1_HQ_BOK_c3125/f8p4/1740,i0_LQ_BOK_c26469/f1p0/922,i1_HQ_BOK_c72427/f92p19/1499,i3_LQ_BOK_c1543/f1p10/3716,i1_HQ_BOK_c64200/f3p8/1577,i0_LQ_BOK_c42029/f2p0/900,i0_LQ_BOK_c128003/f1p10/979,i0_HQ_BOK_c174598/f20p0/477,i0_LQ_BOK_c142553/f1p0/659,i0_LQ_BOK_c44933/f1p6/382,i1_LQ_BOK_c54609/f1p0/1061,i1_LQ_BOK_c32132/f1p7/1855,i0_LQ_BOK_c9733/f1p…
GO:0031012	extracellular matrix	cellular_component	1.0645e-06	0.00019006	112	10600	629	96461	i0_LQ_BOK_c106922/f1p6/492,i1_LQ_BOK_c134489/f1p2/1497,i0_LQ_BOK_c108338/f1p0/756,i2_HQ_BOK_c40981/f45p0/2204,i1_LQ_BOK_c79849/f1p4/1494,i1_LQ_BOK_c98295/f1p9/1133,i2_LQ_BOK_c15270/f1p0/2030,i1_LQ_BOK_c105549/f1p0/1064,i2_LQ_BOK_c42181/f1p0/2083,i0_LQ_BOK_c77679/f1p5/432,i1_LQ_BOK_c19921/f1p35/1622,i1_LQ_BOK_c128454/f1p5/1638,i1_LQ_BOK_c47249/f1p1/1474,i0_LQ_BOK_c70204/f1p0/539,i0_HQ_BOK_c174197/…
GO:0045229	external encapsulating structure organization	biological_process	1.1195e-06	0.00019401	73	10600	376	96461	i1_LQ_BOK_c80271/f1p2/1877,i1_LQ_BOK_c11614/f1p3/1828,i0_HQ_BOK_c54137/f4p0/495,i2_LQ_BOK_c13677/f1p0/2112,i6_HQ_BOK_c2989/f30p23/6358,i0_LQ_BOK_c160014/f1p1/609,i0_LQ_BOK_c103213/f1p0/723,i2_LQ_BOK_c26387/f2p0/2155,i1_LQ_BOK_c136254/f1p11/1115,i0_HQ_BOK_c11557/f4p0/884,i0_LQ_BOK_c98652/f1p2/968,i2_LQ_BOK_c34600/f1p0/2258,i0_LQ_BOK_c13181/f2p2/788,i1_LQ_BOK_c24307/f1p8/1911,i1_LQ_BOK_c44610/f1p7/…
GO:0016769	transferase activity, transferring nitrogenous groups	molecular_function	2.6684e-06	0.00044921	49	10600	209	96461	i1_HQ_BOK_c5067/f8p10/1633,i1_LQ_BOK_c75666/f1p4/1686,i1_LQ_BOK_c79847/f1p12/1593,i1_LQ_BOK_c71251/f1p7/1053,i0_HQ_BOK_c3472/f5p2/422,i1_LQ_BOK_c65132/f1p8/1153,i1_LQ_BOK_c141103/f1p6/1404,i1_LQ_BOK_c109549/f1p9/1493,i1_LQ_BOK_c1369/f29p13/1344,i1_LQ_BOK_c50197/f1p8/1589,i1_LQ_BOK_c162306/f1p5/1541,i1_HQ_BOK_c105038/f2p1/1538,i1_HQ_BOK_c80733/f2p11/1767,i1_HQ_BOK_c106632/f62p16/1716,i0_LQ_BOK_c13…
GO:0009664	plant-type cell wall organization	biological_process	3.938e-06	0.00063631	32	10600	116	96461	i1_LQ_BOK_c95514/f1p28/1256,i1_LQ_BOK_c128679/f1p6/2009,i1_LQ_BOK_c99124/f1p3/1705,i0_LQ_BOK_c44218/f1p3/803,i1_LQ_BOK_c129514/f1p7/1463,i3_LQ_BOK_c5061/f1p2/3856,i1_LQ_BOK_c135726/f1p0/1934,i0_LQ_BOK_c11837/f1p2/483,i2_HQ_BOK_c2274/f2p6/2404,i1_LQ_BOK_c153316/f1p11/1024,i0_HQ_BOK_c175978/f10p0/775,i1_LQ_BOK_c45262/f1p2/1455,i0_LQ_BOK_c85606/f1p4/783,i0_HQ_BOK_c54137/f4p0/495,i1_LQ_BOK_c11614/f1p…
GO:0006551	leucine metabolic process	biological_process	4.0315e-06	0.00063631	98	10600	555	96461	i2_LQ_BOK_c43223/f1p0/2003,i2_LQ_BOK_c42006/f1p0/2233,i5_LQ_BOK_c8155/f1p0/5155,i1_LQ_BOK_c12591/f1p0/1228,i1_LQ_BOK_c80999/f1p16/1877,i3_HQ_BOK_c336/f9p0/3514,i3_LQ_BOK_c4040/f1p7/3295,i1_LQ_BOK_c92154/f1p28/1489,i4_HQ_BOK_c11258/f4p0/4309,i0_LQ_BOK_c11875/f1p9/972,i1_LQ_BOK_c114638/f1p23/1756,i1_LQ_BOK_c81418/f1p8/1595,i1_LQ_BOK_c95362/f1p17/1766,i0_LQ_BOK_c99886/f1p0/876,i0_LQ_BOK_c176779/f3p0…
GO:0006549	isoleucine metabolic process	biological_process	4.2743e-06	0.00063631	97	10600	547	96461	i3_HQ_BOK_c701/f3p0/3478,i1_HQ_BOK_c13891/f2p16/1358,i1_HQ_BOK_c52533/f6p9/1417,i1_HQ_BOK_c79841/f2p20/1327,i1_HQ_BOK_c60507/f2p10/1871,i1_LQ_BOK_c38790/f1p9/1210,i1_LQ_BOK_c141327/f1p4/1982,i2_HQ_BOK_c16833/f4p2/3080,i1_LQ_BOK_c66908/f1p4/1860,i2_LQ_BOK_c35709/f1p20/2392,i0_LQ_BOK_c155631/f1p6/803,i1_HQ_BOK_c17061/f2p4/1978,i1_LQ_BOK_c17821/f1p5/1563,i1_LQ_BOK_c38944/f1p9/1966,i2_LQ_BOK_c21057/f…
GO:0006573	valine metabolic process	biological_process	4.2743e-06	0.00063631	97	10600	547	96461	i2_LQ_BOK_c43223/f1p0/2003,i2_LQ_BOK_c42006/f1p0/2233,i5_LQ_BOK_c8155/f1p0/5155,i1_LQ_BOK_c12591/f1p0/1228,i1_LQ_BOK_c80999/f1p16/1877,i3_HQ_BOK_c336/f9p0/3514,i1_LQ_BOK_c92154/f1p28/1489,i3_LQ_BOK_c4040/f1p7/3295,i4_HQ_BOK_c11258/f4p0/4309,i1_LQ_BOK_c114638/f1p23/1756,i0_LQ_BOK_c11875/f1p9/972,i1_LQ_BOK_c81418/f1p8/1595,i1_LQ_BOK_c95362/f1p17/1766,i0_LQ_BOK_c99886/f1p0/876,i0_LQ_BOK_c176779/f3p0…
GO:0016160	amylase activity	molecular_function	4.3198e-06	0.00063631	33	10600	124	96461	i0_LQ_BOK_c26052/f1p0/803,i0_HQ_BOK_c98311/f2p7/779,i1_HQ_BOK_c25603/f13p4/1425,i2_HQ_BOK_c8601/f5p0/2924,i1_LQ_BOK_c117087/f1p4/1150,i1_HQ_BOK_c145273/f4p19/1366,i1_HQ_BOK_c23740/f3p4/1708,i0_LQ_BOK_c98913/f1p1/731,i1_LQ_BOK_c155841/f1p3/1081,i1_HQ_BOK_c124501/f3p13/1251,i0_HQ_BOK_c130353/f2p2/505,i1_LQ_BOK_c40474/f1p26/1548,i1_LQ_BOK_c148739/f1p9/1767,i1_HQ_BOK_c4379/f12p18/1907,i1_HQ_BOK_c3779…
GO:0009081	branched-chain amino acid metabolic process	biological_process	5.1455e-06	0.00073944	99	10600	565	96461	i0_LQ_BOK_c174833/f2p0/735,i3_LQ_BOK_c7228/f1p7/3212,i2_LQ_BOK_c40406/f1p0/2023,i1_LQ_BOK_c24014/f1p5/1451,i1_LQ_BOK_c114888/f1p3/1989,i0_LQ_BOK_c2452/f4p5/614,i0_LQ_BOK_c20336/f1p6/633,i0_LQ_BOK_c12453/f1p6/892,i1_LQ_BOK_c147069/f1p26/1884,i0_LQ_BOK_c42745/f1p17/938,i1_LQ_BOK_c37602/f1p8/1514,i0_LQ_BOK_c160083/f1p13/526,i2_LQ_BOK_c31450/f1p20/2317,i1_HQ_BOK_c58990/f3p4/1371,i1_LQ_BOK_c91676/f1p0…
GO:0071669	plant-type cell wall organization or biogenesis	biological_process	5.9837e-06	0.00083943	32	10600	118	96461	i3_LQ_BOK_c5061/f1p2/3856,i1_LQ_BOK_c99124/f1p3/1705,i0_LQ_BOK_c44218/f1p3/803,i1_LQ_BOK_c129514/f1p7/1463,i1_LQ_BOK_c128679/f1p6/2009,i1_LQ_BOK_c95514/f1p28/1256,i0_HQ_BOK_c175978/f10p0/775,i1_LQ_BOK_c45262/f1p2/1455,i1_LQ_BOK_c153316/f1p11/1024,i0_LQ_BOK_c85606/f1p4/783,i2_HQ_BOK_c2274/f2p6/2404,i0_LQ_BOK_c11837/f1p2/483,i1_LQ_BOK_c135726/f1p0/1934,i0_LQ_BOK_c9733/f1p5/765,i0_LQ_BOK_c98652/f1p2…
GO:0008483	transaminase activity	molecular_function	7.7543e-06	0.0010625	47	10600	205	96461	i0_LQ_BOK_c13385/f2p1/314,i1_HQ_BOK_c110505/f5p5/1345,i1_HQ_BOK_c80733/f2p11/1767,i1_HQ_BOK_c105038/f2p1/1538,i1_LQ_BOK_c162306/f1p5/1541,i1_HQ_BOK_c106632/f62p16/1716,i1_LQ_BOK_c1369/f29p13/1344,i1_LQ_BOK_c50197/f1p8/1589,i1_LQ_BOK_c65132/f1p8/1153,i1_LQ_BOK_c71251/f1p7/1053,i1_HQ_BOK_c5067/f8p10/1633,i1_LQ_BOK_c79847/f1p12/1593,i1_LQ_BOK_c75666/f1p4/1686,i0_HQ_BOK_c3472/f5p2/422,i1_LQ_BOK_c1095…
GO:0048037	cofactor binding	molecular_function	8.7556e-06	0.0011725	521	10600	3799	96461	i0_LQ_BOK_c80774/f1p1/942,i1_LQ_BOK_c17706/f1p21/1070,i1_LQ_BOK_c93922/f1p2/1523,i1_LQ_BOK_c97497/f1p24/1617,i2_LQ_BOK_c36121/f1p6/2134,i1_LQ_BOK_c37602/f1p8/1514,i2_HQ_BOK_c41564/f72p0/2586,i2_HQ_BOK_c30985/f2p0/2996,i1_HQ_BOK_c57846/f47p3/1881,i2_LQ_BOK_c43065/f1p0/2010,i1_LQ_BOK_c92355/f1p5/1334,i1_LQ_BOK_c105128/f1p18/1108,i6_LQ_BOK_c1368/f1p11/6661,i1_LQ_BOK_c19385/f1p3/1350,i0_LQ_BOK_c13277…
GO:0017076	purine nucleotide binding	molecular_function	1.5564e-05	0.0020378	1830	10600	16675	96461	i1_LQ_BOK_c61430/f1p18/1332,i2_LQ_BOK_c43029/f1p0/2002,i2_HQ_BOK_c16921/f8p0/2552,i1_LQ_BOK_c143151/f1p26/1107,i1_LQ_BOK_c64377/f1p3/1325,i2_LQ_BOK_c19004/f1p3/2818,i1_LQ_BOK_c109962/f1p90/1766,i2_LQ_BOK_c35682/f1p8/2765,i3_LQ_BOK_c7154/f1p1/3832,i0_HQ_BOK_c35324/f2p46/412,i5_LQ_BOK_c11816/f1p36/5498,i2_LQ_BOK_c22496/f1p2/2846,i1_LQ_BOK_c31495/f1p1/1305,i2_HQ_BOK_c2289/f5p0/2811,i1_LQ_BOK_c135818…
GO:0048046	apoplast	cellular_component	1.7029e-05	0.0021812	47	10600	275	96461	i4_LQ_BOK_c9157/f1p0/4899,i1_HQ_BOK_c106444/f4p2/1106,i0_LQ_BOK_c23613/f1p7/909,i1_LQ_BOK_c142905/f1p6/1092,i0_LQ_BOK_c104578/f1p0/690,i1_HQ_BOK_c2765/f32p11/1359,i1_LQ_BOK_c114124/f1p4/1396,i0_LQ_BOK_c3816/f1p6/932,i5_LQ_BOK_c10022/f1p13/5158,i0_LQ_BOK_c76682/f1p0/742,i0_HQ_BOK_c13043/f2p1/676,i1_LQ_BOK_c45550/f1p1/1963,i1_LQ_BOK_c106937/f6p12/1106,i0_LQ_BOK_c19028/f1p16/643,i0_LQ_BOK_c21619/f1p…
GO:0032553	ribonucleotide binding	molecular_function	1.7445e-05	0.0021869	1835	10600	16727	96461	i1_LQ_BOK_c105583/f1p6/1083,i4_LQ_BOK_c12324/f1p0/4131,i1_LQ_BOK_c83110/f1p1/1612,i0_HQ_BOK_c9012/f3p0/636,i0_LQ_BOK_c3668/f1p13/668,i0_LQ_BOK_c24272/f1p4/646,i1_LQ_BOK_c8837/f1p8/1226,i2_LQ_BOK_c26153/f1p0/2088,i1_HQ_BOK_c7743/f5p8/1696,i2_LQ_BOK_c26020/f1p0/2975,i1_HQ_BOK_c49188/f2p3/1607,i2_HQ_BOK_c3152/f4p0/2320,i3_HQ_BOK_c1021/f2p0/3669,i0_LQ_BOK_c84987/f1p0/966,i1_HQ_BOK_c35224/f3p4/1619,i2…
GO:0035639	purine ribonucleoside triphosphate binding	molecular_function	2.1424e-05	0.0025319	1790	10600	16301	96461	i1_HQ_BOK_c159350/f2p9/1574,i4_LQ_BOK_c11196/f1p2/4654,i1_LQ_BOK_c30229/f5p45/1960,i1_HQ_BOK_c144777/f3p11/1460,i2_LQ_BOK_c9471/f1p0/2415,i1_HQ_BOK_c46018/f2p17/1557,i1_HQ_BOK_c156715/f4p19/1430,i0_HQ_BOK_c96575/f11p4/745,i2_LQ_BOK_c4024/f1p2/2381,i1_HQ_BOK_c157036/f40p102/1607,i4_LQ_BOK_c12221/f1p0/4140,i2_LQ_BOK_c24314/f1p0/2539,i0_HQ_BOK_c101572/f2p0/854,i1_HQ_BOK_c144920/f2p6/1046,i0_LQ_BOK_c…
GO:0005524	ATP binding	molecular_function	2.1844e-05	0.0025319	1636	10600	14972	96461	i1_HQ_BOK_c9327/f2p264/1385,i5_HQ_BOK_c13664/f2p0/5231,i3_HQ_BOK_c619/f4p0/3235,i1_HQ_BOK_c5216/f9p3/1701,i1_LQ_BOK_c60141/f1p8/1110,i3_LQ_BOK_c2187/f1p2/3889,i0_HQ_BOK_c8791/f4p2/833,i3_LQ_BOK_c3093/f1p3/3768,i4_LQ_BOK_c13058/f2p0/4715,i1_HQ_BOK_c106157/f7p4/1410,i1_HQ_BOK_c10441/f2p9/1254,i2_HQ_BOK_c9199/f3p12/2910,i0_HQ_BOK_c13669/f2p1/610,i0_HQ_BOK_c58526/f2p0/834,i3_LQ_BOK_c4060/f1p0/3611,i1…
GO:0001883	purine nucleoside binding	molecular_function	2.1916e-05	0.0025319	1812	10600	16552	96461	i2_LQ_BOK_c22039/f1p0/2866,i5_HQ_BOK_c13777/f47p12/5737,i3_LQ_BOK_c2717/f1p12/3118,i0_LQ_BOK_c10483/f1p4/566,i1_HQ_BOK_c16838/f7p12/1527,i7_LQ_BOK_c793/f1p0/7029,i1_LQ_BOK_c133779/f1p7/1720,i0_LQ_BOK_c106797/f1p0/887,i1_LQ_BOK_c160532/f1p13/1695,i2_HQ_BOK_c42020/f2p0/2789,i1_LQ_BOK_c134792/f1p1/1617,i2_LQ_BOK_c5104/f1p5/2228,i6_HQ_BOK_c2690/f2p0/6882,i0_HQ_BOK_c1554/f9p0/576,i0_LQ_BOK_c13484/f1p0…
GO:0032550	purine ribonucleoside binding	molecular_function	2.1916e-05	0.0025319	1812	10600	16552	96461	i2_LQ_BOK_c42671/f1p6/2132,i5_LQ_BOK_c12022/f1p0/5673,i1_LQ_BOK_c22826/f1p29/1489,i4_LQ_BOK_c11006/f1p0/4856,i10_LQ_BOK_c77/f1p0/10065,i3_LQ_BOK_c5246/f1p3/3089,i1_HQ_BOK_c157619/f123p35/1755,i1_LQ_BOK_c18214/f1p2/1803,i1_LQ_BOK_c74642/f2p12/1489,i0_LQ_BOK_c179961/f1p0/522,i1_LQ_BOK_c46130/f1p1/1418,i2_LQ_BOK_c40433/f1p0/2029,i1_LQ_BOK_c45254/f1p17/1430,i3_LQ_BOK_c1905/f1p19/3392,i1_HQ_BOK_c23827…
GO:0032555	purine ribonucleotide binding	molecular_function	2.2556e-05	0.0025557	1812	10600	16554	96461	i1_LQ_BOK_c143332/f1p7/1045,i2_LQ_BOK_c6379/f1p30/2305,i2_LQ_BOK_c35198/f1p12/2958,i1_LQ_BOK_c131599/f1p15/1141,i1_LQ_BOK_c11155/f1p3/1372,i5_LQ_BOK_c6587/f1p0/5923,i1_HQ_BOK_c145316/f4p1/2006,i1_LQ_BOK_c28334/f1p7/1041,i2_LQ_BOK_c29008/f1p0/2085,i1_HQ_BOK_c83106/f3p2/1123,i1_LQ_BOK_c51459/f1p4/1606,i2_HQ_BOK_c38739/f2p0/2053,i5_LQ_BOK_c5272/f1p31/5326,i5_LQ_BOK_c14348/f1p0/5085,i5_LQ_BOK_c11779/…
GO:0032549	ribonucleoside binding	molecular_function	2.3611e-05	0.0026197	1812	10600	16562	96461	i2_LQ_BOK_c9177/f1p0/2216,i5_LQ_BOK_c13271/f1p0/5052,i1_HQ_BOK_c30392/f2p2/1650,i2_HQ_BOK_c974/f16p6/2253,i1_LQ_BOK_c87123/f1p1/1061,i3_LQ_BOK_c7266/f1p43/3243,i1_LQ_BOK_c157352/f1p23/1384,i1_LQ_BOK_c75445/f1p1/1843,i1_HQ_BOK_c45752/f2p11/1385,i2_LQ_BOK_c8602/f1p9/2848,i6_LQ_BOK_c1968/f1p9/6235,i1_LQ_BOK_c31097/f1p28/1513,i1_LQ_BOK_c135783/f1p8/1773,i1_LQ_BOK_c95868/f1p5/1812,i1_HQ_BOK_c66668/f2p…
GO:0032559	adenyl ribonucleotide binding	molecular_function	2.4139e-05	0.0026197	1659	10600	15236	96461	i3_HQ_BOK_c1021/f2p0/3669,i0_LQ_BOK_c84987/f1p0/966,i1_HQ_BOK_c49188/f2p3/1607,i2_HQ_BOK_c3152/f4p0/2320,i1_HQ_BOK_c7743/f5p8/1696,i2_LQ_BOK_c26020/f1p0/2975,i1_LQ_BOK_c8837/f1p8/1226,i2_LQ_BOK_c26153/f1p0/2088,i1_LQ_BOK_c105583/f1p6/1083,i0_LQ_BOK_c3668/f1p13/668,i0_HQ_BOK_c9012/f3p0/636,i1_LQ_BOK_c83110/f1p1/1612,i4_LQ_BOK_c12324/f1p0/4131,i1_LQ_BOK_c115284/f1p5/1762,i0_LQ_BOK_c10961/f1p0/888,i…
GO:0016614	oxidoreductase activity, acting on CH-OH group of donors	molecular_function	2.4655e-05	0.0026197	266	10600	1792	96461	i6_LQ_BOK_c1368/f1p11/6661,i0_LQ_BOK_c19092/f1p0/543,i1_HQ_BOK_c21510/f3p3/1590,i0_LQ_BOK_c132774/f1p2/974,i1_HQ_BOK_c66153/f2p9/1356,i1_LQ_BOK_c17706/f1p21/1070,i1_LQ_BOK_c91676/f1p0/1320,i1_HQ_BOK_c25779/f5p5/1404,i0_LQ_BOK_c105305/f1p4/657,i1_HQ_BOK_c52217/f3p10/1308,i1_LQ_BOK_c37602/f1p8/1514,i2_HQ_BOK_c2399/f3p0/2265,i1_LQ_BOK_c105128/f1p18/1108,i2_LQ_BOK_c43065/f1p0/2010,i0_HQ_BOK_c125114/f…
GO:0030554	adenyl nucleotide binding	molecular_function	2.4899e-05	0.0026197	1671	10600	15334	96461	i3_LQ_BOK_c4470/f1p8/3220,i1_LQ_BOK_c34222/f1p2/1871,i3_LQ_BOK_c673/f3p0/3234,i2_HQ_BOK_c1704/f11p0/2818,i2_HQ_BOK_c22378/f4p0/2540,i1_LQ_BOK_c142049/f1p1/1779,i2_LQ_BOK_c25914/f1p0/2396,i2_LQ_BOK_c23019/f1p0/2822,i1_HQ_BOK_c2357/f21p2/1749,i1_LQ_BOK_c37759/f1p9/1462,i1_HQ_BOK_c74663/f6p1/1885,i2_LQ_BOK_c10423/f1p2/2599,i2_LQ_BOK_c4134/f2p8/3119,i4_LQ_BOK_c4080/f1p0/4863,i1_LQ_BOK_c132598/f1p4/14…
GO:0001882	nucleoside binding	molecular_function	2.6597e-05	0.0027195	1812	10600	16572	96461	i3_LQ_BOK_c7243/f1p3/3843,i1_LQ_BOK_c35539/f1p2/1892,i1_HQ_BOK_c52105/f2p7/1286,i0_HQ_BOK_c8254/f4p9/582,i1_LQ_BOK_c62666/f1p3/1558,i5_LQ_BOK_c4417/f1p0/5425,i3_LQ_BOK_c8323/f2p1/3407,i6_HQ_BOK_c215/f2p0/6846,i1_LQ_BOK_c46650/f1p12/1519,i1_LQ_BOK_c120488/f1p7/1036,i3_HQ_BOK_c796/f3p0/3444,i4_LQ_BOK_c9769/f1p27/4943,i4_HQ_BOK_c13083/f6p0/4112,i2_LQ_BOK_c36094/f1p21/2508,i1_LQ_BOK_c152600/f1p9/1129…
GO:0097367	carbohydrate derivative binding	molecular_function	2.677e-05	0.0027195	1848	10600	16883	96461	i1_LQ_BOK_c92353/f1p14/1874,i1_LQ_BOK_c117100/f1p0/1292,i2_LQ_BOK_c36813/f1p0/2533,i1_LQ_BOK_c39209/f1p1/1524,i1_LQ_BOK_c65310/f1p3/1173,i2_HQ_BOK_c17264/f2p0/2179,i0_LQ_BOK_c157988/f1p3/556,i1_LQ_BOK_c112593/f1p21/1574,i0_HQ_BOK_c100101/f2p0/995,i2_LQ_BOK_c8030/f1p0/2109,i0_HQ_BOK_c123567/f11p0/982,i2_HQ_BOK_c2520/f4p0/2472,i0_LQ_BOK_c24569/f3p0/849,i1_LQ_BOK_c23225/f1p54/1783,i1_HQ_BOK_c30867/f…
GO:0016161	beta-amylase activity	molecular_function	2.9996e-05	0.0029955	23	10600	79	96461	i2_LQ_BOK_c22120/f1p4/2622,i1_LQ_BOK_c155841/f1p3/1081,i0_LQ_BOK_c98913/f1p1/731,i0_LQ_BOK_c63442/f1p14/920,i1_LQ_BOK_c153884/f1p11/1759,i1_HQ_BOK_c142793/f3p25/1261,i1_LQ_BOK_c4581/f1p19/2055,i0_HQ_BOK_c130353/f2p2/505,i1_LQ_BOK_c40474/f1p26/1548,i2_HQ_BOK_c40790/f35p0/2091,i1_HQ_BOK_c4379/f12p18/1907,i1_LQ_BOK_c148739/f1p9/1767,i0_HQ_BOK_c98311/f2p7/779,i0_LQ_BOK_c26052/f1p0/803,i1_HQ_BOK_c3779…
GO:0042546	cell wall biogenesis	biological_process	4.3769e-05	0.0042981	73	10600	420	96461	i1_LQ_BOK_c99124/f1p3/1705,i0_LQ_BOK_c44218/f1p3/803,i1_LQ_BOK_c26974/f1p7/1594,i1_LQ_BOK_c129514/f1p7/1463,i1_LQ_BOK_c55973/f1p15/1043,i1_HQ_BOK_c161995/f2p8/1069,i2_LQ_BOK_c22836/f1p0/2473,i1_HQ_BOK_c57797/f61p0/1422,i0_LQ_BOK_c11837/f1p2/483,i2_LQ_BOK_c27977/f1p0/2838,i1_LQ_BOK_c45262/f1p2/1455,i0_LQ_BOK_c85606/f1p4/783,i3_HQ_BOK_c8243/f8p0/3715,i1_LQ_BOK_c11614/f1p3/1828,i0_HQ_BOK_c54137/f4p0…
GO:0016705	oxidoreductase activity, acting on paired donors, with incorporation or reduction of molecular oxygen	molecular_function	5.4392e-05	0.0052538	236	10600	1657	96461	i0_HQ_BOK_c1380/f3p0/689,i1_LQ_BOK_c71074/f2p3/1371,i1_LQ_BOK_c17821/f1p5/1563,i1_LQ_BOK_c45681/f1p15/1789,i0_HQ_BOK_c8504/f5p0/817,i1_LQ_BOK_c65709/f1p10/1863,i2_LQ_BOK_c27475/f1p0/2046,i1_LQ_BOK_c138614/f2p0/1021,i0_HQ_BOK_c136902/f2p0/605,i1_LQ_BOK_c66908/f1p4/1860,i1_LQ_BOK_c149737/f1p6/1752,i1_LQ_BOK_c99225/f1p10/1721,i1_LQ_BOK_c79475/f1p3/1569,i1_LQ_BOK_c141327/f1p4/1982,i1_LQ_BOK_c132749/f…
GO:0016616	oxidoreductase activity, acting on the CH-OH group of donors, NAD or NADP as acceptor	molecular_function	5.9282e-05	0.0056337	245	10600	1658	96461	i0_LQ_BOK_c55239/f1p0/483,i1_HQ_BOK_c157403/f2p39/1197,i1_HQ_BOK_c138413/f3p19/1064,i0_LQ_BOK_c36944/f1p16/742,i2_LQ_BOK_c40653/f2p0/2399,i0_LQ_BOK_c3642/f1p1/552,i1_LQ_BOK_c76554/f1p44/1690,i1_HQ_BOK_c2260/f39p10/1444,i1_HQ_BOK_c51938/f2p16/2019,i2_LQ_BOK_c20198/f1p18/2069,i2_HQ_BOK_c897/f10p15/2527,i1_HQ_BOK_c31416/f5p29/1380,i1_LQ_BOK_c45094/f1p6/1906,i2_LQ_BOK_c18639/f1p0/2098,i0_LQ_BOK_c7985…
GO:0016757	transferase activity, transferring glycosyl groups	molecular_function	6.1551e-05	0.0057564	385	10600	3186	96461	i0_HQ_BOK_c57289/f2p0/744,i1_LQ_BOK_c18988/f1p5/1136,i4_LQ_BOK_c3534/f1p0/4731,i1_LQ_BOK_c7472/f1p1/1702,i3_LQ_BOK_c2111/f1p0/3406,i2_LQ_BOK_c23687/f1p3/2740,i0_LQ_BOK_c38206/f1p9/685,i0_LQ_BOK_c137218/f1p0/521,i1_HQ_BOK_c16923/f6p3/1527,i0_HQ_BOK_c35273/f2p7/607,i3_LQ_BOK_c6524/f1p0/3529,i1_LQ_BOK_c79874/f1p1/1876,i1_LQ_BOK_c16833/f1p2/1930,i5_LQ_BOK_c9209/f1p0/5180,i1_LQ_BOK_c49218/f1p6/1169,i0…
GO:0016787	hydrolase activity	molecular_function	6.2811e-05	0.0057825	2344	10600	21366	96461	i2_LQ_BOK_c33241/f1p0/2051,i1_LQ_BOK_c66753/f1p6/1505,i2_LQ_BOK_c33203/f2p0/2579,i5_HQ_BOK_c12704/f5p0/5368,i1_LQ_BOK_c75931/f1p2/1648,i2_LQ_BOK_c31493/f1p1/2262,i2_LQ_BOK_c19404/f1p0/2449,i1_HQ_BOK_c109013/f3p5/1705,i2_LQ_BOK_c5945/f1p5/2599,i3_HQ_BOK_c8190/f21p66/3142,i0_LQ_BOK_c76634/f1p0/556,i2_HQ_BOK_c40872/f2p5/2060,i1_LQ_BOK_c97497/f1p24/1617,i1_HQ_BOK_c124481/f3p7/1660,i1_LQ_BOK_c24413/f1…
GO:0016702	oxidoreductase activity, acting on single donors with incorporation of molecular oxygen, incorporation of two atoms of oxygen	molecular_function	7.8674e-05	0.0071315	53	10600	263	96461	i2_LQ_BOK_c13039/f1p0/2890,i0_HQ_BOK_c9012/f3p0/636,i2_LQ_BOK_c13146/f1p0/2340,i3_LQ_BOK_c3407/f1p0/3130,i2_LQ_BOK_c32704/f1p10/2455,i1_HQ_BOK_c4216/f2p2/1325,i0_LQ_BOK_c24391/f1p0/607,i2_HQ_BOK_c2571/f2p0/2483,i1_LQ_BOK_c121774/f1p2/1078,i1_LQ_BOK_c117716/f1p2/1282,i0_LQ_BOK_c125367/f1p13/737,i0_LQ_BOK_c12769/f1p11/692,i0_HQ_BOK_c174111/f10p0/779,i0_HQ_BOK_c122495/f12p2/837,i1_LQ_BOK_c114051/f1p…
GO:0009914	hormone transport	biological_process	8.2894e-05	0.0071825	8	10600	16	96461	i1_HQ_BOK_c16711/f4p12/1856,i2_LQ_BOK_c31738/f1p2/2878,i1_LQ_BOK_c132597/f1p12/1340,i2_HQ_BOK_c1474/f2p6/2221,i2_LQ_BOK_c4982/f2p4/2304,i1_HQ_BOK_c10976/f6p5/1723,i2_HQ_BOK_c29096/f25p6/2848,i3_LQ_BOK_c2255/f1p0/3738
GO:0009926	auxin polar transport	biological_process	8.2894e-05	0.0071825	8	10600	16	96461	i2_HQ_BOK_c1474/f2p6/2221,i1_HQ_BOK_c10976/f6p5/1723,i2_HQ_BOK_c29096/f25p6/2848,i2_LQ_BOK_c4982/f2p4/2304,i3_LQ_BOK_c2255/f1p0/3738,i1_HQ_BOK_c16711/f4p12/1856,i1_LQ_BOK_c132597/f1p12/1340,i2_LQ_BOK_c31738/f1p2/2878
GO:0060918	auxin transport	biological_process	8.2894e-05	0.0071825	8	10600	16	96461	i2_LQ_BOK_c31738/f1p2/2878,i1_LQ_BOK_c132597/f1p12/1340,i1_HQ_BOK_c16711/f4p12/1856,i3_LQ_BOK_c2255/f1p0/3738,i2_HQ_BOK_c1474/f2p6/2221,i2_LQ_BOK_c4982/f2p4/2304,i2_HQ_BOK_c29096/f25p6/2848,i1_HQ_BOK_c10976/f6p5/1723
GO:0006855	drug transmembrane transport	biological_process	9.7857e-05	0.0082367	71	10600	433	96461	i1_HQ_BOK_c46678/f3p10/1531,i5_LQ_BOK_c3906/f1p7/6076,i1_LQ_BOK_c49059/f1p4/1338,i1_LQ_BOK_c61010/f1p5/1884,i0_LQ_BOK_c37195/f1p0/977,i1_HQ_BOK_c157026/f16p11/1660,i1_LQ_BOK_c33446/f6p15/1702,i2_LQ_BOK_c15348/f1p0/2024,i0_LQ_BOK_c37010/f1p0/791,i2_LQ_BOK_c6111/f1p3/2111,i2_LQ_BOK_c11172/f1p0/2721,i1_LQ_BOK_c35072/f1p11/1590,i1_LQ_BOK_c60538/f1p11/1334,i2_LQ_BOK_c4292/f1p37/2765,i1_LQ_BOK_c39191/f…
GO:0015893	drug transport	biological_process	9.7857e-05	0.0082367	71	10600	433	96461	i2_LQ_BOK_c6111/f1p3/2111,i1_LQ_BOK_c39191/f1p16/1791,i1_LQ_BOK_c60538/f1p11/1334,i1_LQ_BOK_c35072/f1p11/1590,i2_LQ_BOK_c4292/f1p37/2765,i2_LQ_BOK_c11172/f1p0/2721,i4_LQ_BOK_c10008/f1p13/4620,i1_LQ_BOK_c99493/f2p1/1772,i1_LQ_BOK_c103995/f1p4/1095,i1_LQ_BOK_c166118/f1p1/1011,i1_LQ_BOK_c111180/f1p4/1675,i1_LQ_BOK_c95542/f1p4/1622,i0_LQ_BOK_c137548/f1p0/841,i1_LQ_BOK_c76435/f1p1/1843,i1_LQ_BOK_c4905…
GO:0015238	drug transmembrane transporter activity	molecular_function	0.00010724	0.0087759	70	10600	418	96461	i2_HQ_BOK_c22363/f3p0/2111,i1_HQ_BOK_c1218/f36p11/1854,i1_LQ_BOK_c128250/f1p10/1499,i2_LQ_BOK_c33006/f1p0/2144,i1_HQ_BOK_c1933/f21p6/1725,i2_LQ_BOK_c14504/f1p3/2048,i5_LQ_BOK_c13042/f1p41/5028,i1_HQ_BOK_c30383/f2p16/1713,i2_LQ_BOK_c20226/f1p0/2082,i1_LQ_BOK_c149289/f1p9/1747,i1_LQ_BOK_c130583/f1p1/1635,i1_LQ_BOK_c92253/f1p17/1694,i1_LQ_BOK_c166195/f1p2/960,i1_LQ_BOK_c33797/f1p0/1173,i1_LQ_BOK_c89…
GO:0090484	drug transporter activity	molecular_function	0.00010724	0.0087759	70	10600	418	96461	i5_LQ_BOK_c10343/f1p0/5558,i1_LQ_BOK_c8925/f1p16/2047,i2_LQ_BOK_c31297/f1p2/2859,i1_LQ_BOK_c33797/f1p0/1173,i1_LQ_BOK_c166195/f1p2/960,i1_HQ_BOK_c12668/f16p3/1778,i2_LQ_BOK_c14508/f1p0/2056,i1_LQ_BOK_c115024/f1p1/1852,i2_LQ_BOK_c31970/f1p4/2200,i1_HQ_BOK_c105958/f7p11/1926,i1_LQ_BOK_c30815/f1p4/1769,i1_LQ_BOK_c38340/f1p0/1414,i1_HQ_BOK_c1218/f36p11/1854,i1_LQ_BOK_c128250/f1p10/1499,i2_HQ_BOK_c223…
GO:0030170	pyridoxal phosphate binding	molecular_function	0.00011388	0.0091914	114	10600	683	96461	i2_HQ_BOK_c5969/f2p6/2639,i1_LQ_BOK_c61008/f1p11/1380,i1_HQ_BOK_c158409/f4p9/1550,i2_HQ_BOK_c1018/f11p0/2941,i1_LQ_BOK_c62710/f1p0/1747,i1_LQ_BOK_c93970/f1p10/1546,i2_HQ_BOK_c20770/f2p0/2212,i1_LQ_BOK_c94529/f1p3/1047,i1_HQ_BOK_c72060/f42p9/1607,i0_LQ_BOK_c21491/f1p5/879,i1_LQ_BOK_c95868/f1p5/1812,i1_HQ_BOK_c20848/f6p3/1941,i1_HQ_BOK_c12168/f7p0/1532,i1_LQ_BOK_c85699/f1p12/1024,i1_LQ_BOK_c50955/f…
GO:0042493	response to drug	biological_process	0.00011611	0.009245	71	10600	435	96461	i1_LQ_BOK_c30815/f1p4/1769,i1_LQ_BOK_c38340/f1p0/1414,i2_LQ_BOK_c31970/f1p4/2200,i1_HQ_BOK_c105958/f7p11/1926,i1_HQ_BOK_c12668/f16p3/1778,i2_LQ_BOK_c14508/f1p0/2056,i1_LQ_BOK_c115024/f1p1/1852,i5_LQ_BOK_c10343/f1p0/5558,i1_LQ_BOK_c8925/f1p16/2047,i2_LQ_BOK_c31297/f1p2/2859,i1_LQ_BOK_c166195/f1p2/960,i1_LQ_BOK_c33797/f1p0/1173,i1_LQ_BOK_c92253/f1p17/1694,i1_LQ_BOK_c130583/f1p1/1635,i1_LQ_BOK_c1492…
GO:0042196	chlorinated hydrocarbon metabolic process	biological_process	0.00013075	0.010136	32	10600	137	96461	i1_LQ_BOK_c54447/f1p10/966,i1_LQ_BOK_c23983/f1p2/1665,i0_HQ_BOK_c9012/f3p0/636,i2_HQ_BOK_c31066/f2p2/2095,i1_HQ_BOK_c157599/f11p10/1790,i0_LQ_BOK_c53693/f1p0/735,i2_LQ_BOK_c20265/f1p19/2772,i1_LQ_BOK_c5701/f1p4/1655,i1_LQ_BOK_c62304/f4p10/1940,i1_LQ_BOK_c35761/f1p6/1322,i0_HQ_BOK_c153712/f5p0/987,i0_LQ_BOK_c75146/f1p0/457,i1_HQ_BOK_c10768/f2p2/1771,i0_LQ_BOK_c24391/f1p0/607,i1_LQ_BOK_c109827/f1p1…
GO:0042197	halogenated hydrocarbon metabolic process	biological_process	0.00013075	0.010136	32	10600	137	96461	i1_HQ_BOK_c766/f27p4/1634,i1_HQ_BOK_c157516/f10p3/1644,i1_HQ_BOK_c11037/f7p11/1556,i1_LQ_BOK_c62304/f4p10/1940,i0_LQ_BOK_c53693/f1p0/735,i1_HQ_BOK_c157599/f11p10/1790,i1_LQ_BOK_c5701/f1p4/1655,i2_LQ_BOK_c20265/f1p19/2772,i1_LQ_BOK_c109827/f1p1/1537,i1_LQ_BOK_c35761/f1p6/1322,i0_HQ_BOK_c153712/f5p0/987,i0_LQ_BOK_c75146/f1p0/457,i0_LQ_BOK_c24391/f1p0/607,i1_HQ_BOK_c10768/f2p2/1771,i1_LQ_BOK_c23983/…
GO:0006541	glutamine metabolic process	biological_process	0.000147	0.011248	43	10600	210	96461	i1_LQ_BOK_c38624/f1p1/1628,i1_LQ_BOK_c117210/f2p23/1319,i1_LQ_BOK_c38751/f1p9/1185,i0_LQ_BOK_c132140/f1p0/779,i1_LQ_BOK_c17318/f1p8/1382,i1_LQ_BOK_c26974/f1p7/1594,i1_HQ_BOK_c107576/f5p3/1070,i0_LQ_BOK_c168804/f1p0/894,i1_LQ_BOK_c55973/f1p15/1043,i1_HQ_BOK_c57797/f61p0/1422,i2_LQ_BOK_c26607/f1p0/2972,i0_HQ_BOK_c37239/f2p8/478,i2_LQ_BOK_c27977/f1p0/2838,i1_HQ_BOK_c7432/f3p1/1545,i2_LQ_BOK_c9073/f2…
GO:0003993	acid phosphatase activity	molecular_function	0.00016183	0.012062	30	10600	127	96461	i2_LQ_BOK_c20265/f1p19/2772,i1_LQ_BOK_c5701/f1p4/1655,i1_LQ_BOK_c117209/f1p4/1541,i0_LQ_BOK_c53693/f1p0/735,i1_HQ_BOK_c157599/f11p10/1790,i1_LQ_BOK_c62304/f4p10/1940,i1_HQ_BOK_c10768/f2p2/1771,i0_LQ_BOK_c75146/f1p0/457,i1_LQ_BOK_c35761/f1p6/1322,i0_HQ_BOK_c153712/f5p0/987,i1_HQ_BOK_c36438/f4p4/1797,i1_LQ_BOK_c109827/f1p1/1537,i1_LQ_BOK_c23983/f1p2/1665,i1_LQ_BOK_c54447/f1p10/966,i1_LQ_BOK_c12536/…
GO:0019497	hexachlorocyclohexane metabolic process	biological_process	0.00016183	0.012062	30	10600	127	96461	i1_HQ_BOK_c157516/f10p3/1644,i1_HQ_BOK_c766/f27p4/1634,i1_LQ_BOK_c112568/f1p9/1537,i1_LQ_BOK_c128888/f1p9/1854,i1_HQ_BOK_c11037/f7p11/1556,i0_HQ_BOK_c53175/f2p0/749,i0_LQ_BOK_c3652/f1p2/937,i0_HQ_BOK_c57058/f2p0/929,i1_HQ_BOK_c1479/f14p11/1657,i1_HQ_BOK_c10768/f2p2/1771,i1_LQ_BOK_c35761/f1p6/1322,i0_LQ_BOK_c75146/f1p0/457,i0_HQ_BOK_c153712/f5p0/987,i1_HQ_BOK_c36438/f4p4/1797,i1_LQ_BOK_c109827/f1p…
GO:0009678	hydrogen-translocating pyrophosphatase activity	molecular_function	0.0001651	0.012062	28	10600	118	96461	i1_LQ_BOK_c66323/f1p15/1158,i0_LQ_BOK_c12346/f2p0/892,i2_LQ_BOK_c43100/f1p0/2014,i2_LQ_BOK_c9649/f1p14/2536,i1_LQ_BOK_c161142/f1p11/1213,i0_LQ_BOK_c11928/f1p52/532,i1_LQ_BOK_c46206/f1p8/1940,i2_HQ_BOK_c39440/f2p0/2623,i1_HQ_BOK_c17961/f3p21/1719,i1_HQ_BOK_c50866/f2p6/1149,i1_LQ_BOK_c159303/f1p15/1145,i1_LQ_BOK_c79521/f1p7/1497,i0_LQ_BOK_c6390/f1p0/632,i2_HQ_BOK_c41659/f40p0/2654,i1_LQ_BOK_c24411/…
GO:0015297	antiporter activity	molecular_function	0.00016945	0.012062	88	10600	534	96461	i2_LQ_BOK_c33006/f1p0/2144,i1_HQ_BOK_c1933/f21p6/1725,i2_LQ_BOK_c14504/f1p3/2048,i2_LQ_BOK_c20226/f1p0/2082,i1_HQ_BOK_c30383/f2p16/1713,i2_HQ_BOK_c22363/f3p0/2111,i1_LQ_BOK_c47615/f1p15/1215,i1_HQ_BOK_c1218/f36p11/1854,i1_LQ_BOK_c128250/f1p10/1499,i1_LQ_BOK_c114139/f1p22/1758,i1_HQ_BOK_c10511/f3p9/1988,i1_LQ_BOK_c92253/f1p17/1694,i1_LQ_BOK_c49637/f1p1/1715,i1_LQ_BOK_c149289/f1p9/1747,i1_LQ_BOK_c1…
GO:0043038	amino acid activation	biological_process	0.00016992	0.012062	114	10600	730	96461	i1_LQ_BOK_c135783/f1p8/1773,i1_HQ_BOK_c74658/f3p25/1505,i5_HQ_BOK_c13622/f4p1/5275,i1_HQ_BOK_c52271/f2p6/1675,i3_LQ_BOK_c4221/f1p5/3573,i0_LQ_BOK_c60008/f1p0/846,i1_HQ_BOK_c8048/f2p10/1473,i1_HQ_BOK_c37674/f2p6/1915,i1_LQ_BOK_c140069/f1p1/1735,i1_HQ_BOK_c6170/f3p9/1713,i2_HQ_BOK_c1002/f16p1/2345,i2_LQ_BOK_c10683/f1p7/2409,i0_HQ_BOK_c173456/f3p0/861,i2_HQ_BOK_c17182/f3p2/2259,i3_LQ_BOK_c3105/f1p3/…
GO:0043039	tRNA aminoacylation	biological_process	0.00016992	0.012062	114	10600	730	96461	i2_HQ_BOK_c41202/f10p0/2057,i1_HQ_BOK_c6061/f2p10/1437,i2_LQ_BOK_c37955/f1p0/2667,i0_LQ_BOK_c60036/f1p20/802,i3_LQ_BOK_c7154/f1p1/3832,i0_LQ_BOK_c12453/f1p6/892,i1_HQ_BOK_c47759/f3p9/1960,i2_LQ_BOK_c37746/f1p83/2161,i2_LQ_BOK_c23385/f1p1/2211,i2_LQ_BOK_c31889/f1p3/2577,i1_LQ_BOK_c31495/f1p1/1305,i0_LQ_BOK_c175331/f1p0/513,i3_HQ_BOK_c477/f5p0/3535,i0_HQ_BOK_c74355/f2p0/355,i1_HQ_BOK_c145643/f6p6/1…
GO:0016875	ligase activity, forming carbon-oxygen bonds	molecular_function	0.00021093	0.014621	111	10600	712	96461	i0_LQ_BOK_c60036/f1p20/802,i3_LQ_BOK_c7154/f1p1/3832,i1_HQ_BOK_c47759/f3p9/1960,i0_LQ_BOK_c12453/f1p6/892,i1_HQ_BOK_c6061/f2p10/1437,i2_HQ_BOK_c41202/f10p0/2057,i2_LQ_BOK_c37955/f1p0/2667,i1_HQ_BOK_c14746/f3p25/1929,i0_LQ_BOK_c110498/f1p0/651,i1_HQ_BOK_c145643/f6p6/1891,i2_HQ_BOK_c1998/f6p10/2297,i1_LQ_BOK_c116563/f1p2/1381,i1_LQ_BOK_c31495/f1p1/1305,i2_LQ_BOK_c23385/f1p1/2211,i2_LQ_BOK_c31889/f1…
GO:0016876	ligase activity, forming aminoacyl-tRNA and related compounds	molecular_function	0.00021093	0.014621	111	10600	712	96461	i1_HQ_BOK_c61255/f2p7/1209,i1_LQ_BOK_c134252/f1p5/1499,i2_LQ_BOK_c4840/f1p8/2147,i1_LQ_BOK_c128454/f1p5/1638,i1_HQ_BOK_c96358/f2p2/1752,i2_HQ_BOK_c40745/f7p1/2112,i3_HQ_BOK_c936/f2p0/3787,i2_HQ_BOK_c21574/f2p0/2096,i3_HQ_BOK_c336/f9p0/3514,i1_LQ_BOK_c157817/f1p22/1129,i2_HQ_BOK_c1002/f16p1/2345,i1_HQ_BOK_c6170/f3p9/1713,i3_LQ_BOK_c3105/f1p3/3396,i2_LQ_BOK_c10683/f1p7/2409,i0_HQ_BOK_c173456/f3p0/8…
GO:0009097	isoleucine biosynthetic process	biological_process	0.00021715	0.014622	25	10600	103	96461	i1_LQ_BOK_c38944/f1p9/1966,i0_LQ_BOK_c174833/f2p0/735,i2_LQ_BOK_c43223/f1p0/2003,i3_HQ_BOK_c336/f9p0/3514,i2_HQ_BOK_c41229/f6p0/2050,i1_HQ_BOK_c46087/f2p23/1584,i0_LQ_BOK_c11875/f1p9/972,i0_LQ_BOK_c12453/f1p6/892,i1_LQ_BOK_c116930/f1p8/1485,i1_HQ_BOK_c112370/f2p10/1748,i0_LQ_BOK_c125226/f2p3/546,i0_LQ_BOK_c20336/f1p6/633,i1_LQ_BOK_c24014/f1p5/1451,i3_HQ_BOK_c701/f3p0/3478,i2_LQ_BOK_c31450/f1p20/2…
GO:0009099	valine biosynthetic process	biological_process	0.00021715	0.014622	25	10600	103	96461	i1_LQ_BOK_c52371/f1p11/1390,i1_HQ_BOK_c81592/f2p7/1286,i1_HQ_BOK_c58990/f3p4/1371,i1_HQ_BOK_c17061/f2p4/1978,i3_LQ_BOK_c3105/f1p3/3396,i3_HQ_BOK_c701/f3p0/3478,i2_LQ_BOK_c31450/f1p20/2317,i0_LQ_BOK_c176779/f3p0/660,i1_HQ_BOK_c13891/f2p16/1358,i1_HQ_BOK_c79841/f2p20/1327,i1_HQ_BOK_c60507/f2p10/1871,i0_HQ_BOK_c63223/f3p12/516,i0_LQ_BOK_c12453/f1p6/892,i0_LQ_BOK_c11875/f1p9/972,i1_HQ_BOK_c112370/f2p…
GO:0004812	aminoacyl-tRNA ligase activity	molecular_function	0.00022562	0.014622	106	10600	666	96461	i2_HQ_BOK_c41202/f10p0/2057,i1_HQ_BOK_c6061/f2p10/1437,i2_LQ_BOK_c37955/f1p0/2667,i0_LQ_BOK_c60036/f1p20/802,i3_LQ_BOK_c7154/f1p1/3832,i1_HQ_BOK_c47759/f3p9/1960,i0_LQ_BOK_c12453/f1p6/892,i2_LQ_BOK_c23385/f1p1/2211,i2_LQ_BOK_c31889/f1p3/2577,i1_LQ_BOK_c31495/f1p1/1305,i2_LQ_BOK_c37746/f1p83/2161,i3_HQ_BOK_c477/f5p0/3535,i0_HQ_BOK_c74355/f2p0/355,i1_HQ_BOK_c14746/f3p25/1929,i0_LQ_BOK_c110498/f1p0/…
GO:0009098	leucine biosynthetic process	biological_process	0.00022938	0.014622	26	10600	111	96461	i3_HQ_BOK_c701/f3p0/3478,i0_LQ_BOK_c176779/f3p0/660,i1_HQ_BOK_c13891/f2p16/1358,i2_LQ_BOK_c31450/f1p20/2317,i1_LQ_BOK_c165378/f1p6/1015,i1_HQ_BOK_c79841/f2p20/1327,i1_HQ_BOK_c60507/f2p10/1871,i0_HQ_BOK_c63223/f3p12/516,i1_LQ_BOK_c52371/f1p11/1390,i1_HQ_BOK_c81592/f2p7/1286,i1_HQ_BOK_c58990/f3p4/1371,i1_HQ_BOK_c17061/f2p4/1978,i3_LQ_BOK_c3105/f1p3/3396,i1_LQ_BOK_c38944/f1p9/1966,i0_LQ_BOK_c174833/…
GO:0004356	glutamate-ammonia ligase activity	molecular_function	0.00022987	0.014622	27	10600	112	96461	i0_HQ_BOK_c6163/f2p2/617,i1_HQ_BOK_c2802/f9p9/1429,i1_HQ_BOK_c89858/f3p11/1430,i1_LQ_BOK_c55973/f1p15/1043,i0_HQ_BOK_c39132/f2p0/702,i1_LQ_BOK_c38084/f1p4/1473,i1_LQ_BOK_c17318/f1p8/1382,i2_LQ_BOK_c22341/f1p2/2856,i0_LQ_BOK_c82021/f1p7/851,i1_LQ_BOK_c26974/f1p7/1594,i1_HQ_BOK_c105356/f3p24/1230,i0_HQ_BOK_c131247/f2p9/670,i0_LQ_BOK_c169269/f1p0/505,i2_HQ_BOK_c2307/f11p1/2833,i1_LQ_BOK_c38751/f1p9/…
GO:0016211	ammonia ligase activity	molecular_function	0.00022987	0.014622	27	10600	112	96461	i0_LQ_BOK_c103015/f1p0/392,i1_LQ_BOK_c46430/f1p2/1533,i0_LQ_BOK_c62400/f1p1/787,i1_HQ_BOK_c156936/f2p8/1338,i2_LQ_BOK_c9782/f1p8/2676,i1_LQ_BOK_c65446/f1p8/1303,i2_LQ_BOK_c27977/f1p0/2838,i0_HQ_BOK_c1573/f4p5/394,i1_HQ_BOK_c57797/f61p0/1422,i1_HQ_BOK_c161995/f2p8/1069,i0_HQ_BOK_c34577/f2p9/801,i1_LQ_BOK_c38084/f1p4/1473,i0_HQ_BOK_c6163/f2p2/617,i1_HQ_BOK_c2802/f9p9/1429,i1_HQ_BOK_c89858/f3p11/143…
GO:0016880	acid-ammonia (or amide) ligase activity	molecular_function	0.00022987	0.014622	27	10600	112	96461	i1_LQ_BOK_c46430/f1p2/1533,i0_LQ_BOK_c103015/f1p0/392,i1_LQ_BOK_c65446/f1p8/1303,i2_LQ_BOK_c9782/f1p8/2676,i1_HQ_BOK_c156936/f2p8/1338,i0_LQ_BOK_c62400/f1p1/787,i2_LQ_BOK_c27977/f1p0/2838,i1_HQ_BOK_c57797/f61p0/1422,i0_HQ_BOK_c1573/f4p5/394,i0_HQ_BOK_c34577/f2p9/801,i1_HQ_BOK_c161995/f2p8/1069,i1_LQ_BOK_c38084/f1p4/1473,i0_HQ_BOK_c39132/f2p0/702,i0_HQ_BOK_c6163/f2p2/617,i1_HQ_BOK_c2802/f9p9/1429,…
GO:0006418	tRNA aminoacylation for protein translation	biological_process	0.0002308	0.014622	108	10600	681	96461	i1_HQ_BOK_c74658/f3p25/1505,i1_LQ_BOK_c135783/f1p8/1773,i3_LQ_BOK_c4221/f1p5/3573,i1_HQ_BOK_c52271/f2p6/1675,i1_HQ_BOK_c8048/f2p10/1473,i0_LQ_BOK_c60008/f1p0/846,i1_HQ_BOK_c6170/f3p9/1713,i2_HQ_BOK_c1002/f16p1/2345,i2_HQ_BOK_c17182/f3p2/2259,i0_HQ_BOK_c173456/f3p0/861,i2_LQ_BOK_c10683/f1p7/2409,i3_LQ_BOK_c3105/f1p3/3396,i1_HQ_BOK_c96358/f2p2/1752,i1_LQ_BOK_c128454/f1p5/1638,i3_HQ_BOK_c336/f9p0/35…
GO:0030246	carbohydrate binding	molecular_function	0.00025307	0.015816	87	10600	577	96461	i3_HQ_BOK_c541/f5p0/3495,i3_LQ_BOK_c3067/f1p0/3908,i2_LQ_BOK_c6957/f1p0/2965,i1_LQ_BOK_c99610/f1p16/1796,i2_HQ_BOK_c16912/f3p19/2477,i1_LQ_BOK_c15152/f1p1/1042,i0_LQ_BOK_c26905/f1p0/454,i2_LQ_BOK_c19674/f1p4/2983,i2_LQ_BOK_c5138/f5p0/2397,i0_LQ_BOK_c21499/f1p0/657,i1_LQ_BOK_c25086/f1p6/1342,i1_LQ_BOK_c116481/f1p1/1876,i1_LQ_BOK_c20901/f2p9/1810,i3_LQ_BOK_c4102/f1p2/3097,i4_LQ_BOK_c6583/f1p0/4505,…
GO:0018874	benzoate metabolic process	biological_process	0.000255	0.015816	76	10600	468	96461	i2_LQ_BOK_c40653/f2p0/2399,i4_LQ_BOK_c11270/f2p20/4313,i2_LQ_BOK_c31625/f1p0/2629,i1_LQ_BOK_c80375/f1p25/1511,i1_LQ_BOK_c164898/f1p20/1033,i3_LQ_BOK_c8041/f1p0/3040,i1_LQ_BOK_c45094/f1p6/1906,i1_LQ_BOK_c76554/f1p44/1690,i1_HQ_BOK_c2260/f39p10/1444,i2_HQ_BOK_c897/f10p15/2527,i2_LQ_BOK_c20198/f1p18/2069,i1_HQ_BOK_c31416/f5p29/1380,i1_HQ_BOK_c4781/f3p2/1790,i1_LQ_BOK_c6553/f1p9/1380,i2_LQ_BOK_c39601…
GO:0016879	ligase activity, forming carbon-nitrogen bonds	molecular_function	0.00026835	0.01647	89	10600	557	96461	i0_HQ_BOK_c1573/f4p5/394,i1_LQ_BOK_c114983/f1p1/1821,i0_LQ_BOK_c107599/f1p8/999,i2_HQ_BOK_c11506/f3p0/2855,i1_LQ_BOK_c128398/f1p6/1791,i2_LQ_BOK_c32798/f1p4/2411,i1_LQ_BOK_c38511/f1p5/1451,i1_LQ_BOK_c64879/f1p5/1198,i1_HQ_BOK_c156936/f2p8/1338,i1_LQ_BOK_c65446/f1p8/1303,i0_LQ_BOK_c103015/f1p0/392,i1_LQ_BOK_c98060/f1p0/1913,i0_LQ_BOK_c185095/f1p0/344,i1_LQ_BOK_c140069/f1p1/1735,i1_HQ_BOK_c74663/f6…
GO:0044710	single-organism metabolic process	biological_process	0.00027653	0.016797	3340	10600	29746	96461	i1_LQ_BOK_c98634/f1p14/1600,i1_LQ_BOK_c21588/f1p0/1640,i1_LQ_BOK_c132749/f1p8/1256,i0_LQ_BOK_c42844/f1p0/1015,i2_LQ_BOK_c6805/f1p4/2131,i1_HQ_BOK_c1223/f5p8/1222,i2_HQ_BOK_c40780/f37p0/2823,i1_LQ_BOK_c64207/f1p10/2002,i2_LQ_BOK_c23699/f1p2/2349,i1_LQ_BOK_c129514/f1p7/1463,i1_LQ_BOK_c148825/f1p16/1886,i3_LQ_BOK_c2717/f1p12/3118,i0_LQ_BOK_c10483/f1p4/566,i0_LQ_BOK_c69090/f2p0/608,i0_LQ_BOK_c56737/f…
GO:0016701	oxidoreductase activity, acting on single donors with incorporation of molecular oxygen	molecular_function	0.00029642	0.017822	83	10600	474	96461	i2_LQ_BOK_c36458/f1p10/2533,i1_LQ_BOK_c33713/f1p10/1907,i0_LQ_BOK_c18228/f3p1051/521,i1_HQ_BOK_c61067/f2p3/1299,i0_LQ_BOK_c176779/f3p0/660,i2_LQ_BOK_c20848/f1p3/2758,i0_LQ_BOK_c64104/f2p1/610,i0_LQ_BOK_c24750/f1p17/732,i2_LQ_BOK_c24815/f1p7/2789,i1_LQ_BOK_c119593/f3p22/1069,i2_HQ_BOK_c22402/f3p3/2906,i0_LQ_BOK_c183345/f1p0/589,i0_LQ_BOK_c98809/f1p0/986,i1_LQ_BOK_c158332/f1p12/1271,i1_LQ_BOK_c8114…
GO:0006805	xenobiotic metabolic process	biological_process	0.00031218	0.018394	39	10600	195	96461	i0_LQ_BOK_c53693/f1p0/735,i1_HQ_BOK_c157599/f11p10/1790,i2_LQ_BOK_c20265/f1p19/2772,i1_LQ_BOK_c5701/f1p4/1655,i1_LQ_BOK_c64002/f1p8/1775,i1_LQ_BOK_c62304/f4p10/1940,i1_LQ_BOK_c35761/f1p6/1322,i0_HQ_BOK_c153712/f5p0/987,i0_LQ_BOK_c75146/f1p0/457,i1_HQ_BOK_c10768/f2p2/1771,i0_LQ_BOK_c24391/f1p0/607,i1_LQ_BOK_c109827/f1p1/1537,i1_LQ_BOK_c23983/f1p2/1665,i1_LQ_BOK_c54447/f1p10/966,i0_HQ_BOK_c9012/f3p…
GO:0071466	cellular response to xenobiotic stimulus	biological_process	0.00031218	0.018394	39	10600	195	96461	i1_HQ_BOK_c11037/f7p11/1556,i4_LQ_BOK_c8837/f1p8/4610,i1_HQ_BOK_c766/f27p4/1634,i1_HQ_BOK_c157516/f10p3/1644,i2_LQ_BOK_c18570/f1p0/2164,i2_LQ_BOK_c26098/f1p1/2443,i4_LQ_BOK_c11039/f1p1/4797,i1_LQ_BOK_c54447/f1p10/966,i1_LQ_BOK_c23983/f1p2/1665,i2_HQ_BOK_c31066/f2p2/2095,i0_HQ_BOK_c9012/f3p0/636,i1_LQ_BOK_c64002/f1p8/1775,i1_LQ_BOK_c62304/f4p10/1940,i0_LQ_BOK_c53693/f1p0/735,i1_HQ_BOK_c157599/f11p…
GO:0016053	organic acid biosynthetic process	biological_process	0.00032085	0.018534	360	10600	2832	96461	i0_LQ_BOK_c6850/f1p2/891,i0_LQ_BOK_c106300/f1p5/575,i0_LQ_BOK_c21491/f1p5/879,i0_LQ_BOK_c81122/f1p9/988,i1_LQ_BOK_c114638/f1p23/1756,i2_LQ_BOK_c39214/f1p0/2008,i0_LQ_BOK_c137782/f1p0/877,i0_LQ_BOK_c24750/f1p17/732,i1_HQ_BOK_c30889/f7p10/1956,i1_HQ_BOK_c112278/f2p247/1514,i2_HQ_BOK_c2307/f11p1/2833,i5_LQ_BOK_c8155/f1p0/5155,i1_HQ_BOK_c144456/f4p4/1128,i1_LQ_BOK_c80999/f1p16/1877,i1_LQ_BOK_c10387/f…
GO:0046394	carboxylic acid biosynthetic process	biological_process	0.00032085	0.018534	360	10600	2832	96461	i1_HQ_BOK_c144456/f4p4/1128,i5_LQ_BOK_c8155/f1p0/5155,i2_HQ_BOK_c2307/f11p1/2833,i1_HQ_BOK_c112278/f2p247/1514,i1_LQ_BOK_c10387/f1p8/1285,i1_LQ_BOK_c80999/f1p16/1877,i1_LQ_BOK_c114638/f1p23/1756,i0_LQ_BOK_c81122/f1p9/988,i0_LQ_BOK_c21491/f1p5/879,i0_LQ_BOK_c106300/f1p5/575,i0_LQ_BOK_c6850/f1p2/891,i1_HQ_BOK_c30889/f7p10/1956,i0_LQ_BOK_c137782/f1p0/877,i0_LQ_BOK_c24750/f1p17/732,i2_LQ_BOK_c39214/f…
GO:0006022	aminoglycan metabolic process	biological_process	0.00040293	0.022936	87	10600	567	96461	i1_LQ_BOK_c15173/f1p4/1067,i1_LQ_BOK_c117543/f1p2/1324,i2_LQ_BOK_c36048/f1p2/2409,i3_LQ_BOK_c2979/f1p219/3056,i2_LQ_BOK_c26217/f1p3/2708,i2_LQ_BOK_c10084/f1p0/2938,i0_HQ_BOK_c151448/f15p0/655,i1_HQ_BOK_c75849/f2p4/1322,i2_LQ_BOK_c25461/f1p0/2899,i2_HQ_BOK_c1448/f3p15/2981,i3_LQ_BOK_c7965/f1p2/3027,i6_LQ_BOK_c1672/f1p6/6913,i0_LQ_BOK_c172482/f1p0/588,i1_LQ_BOK_c46430/f1p2/1533,i3_HQ_BOK_c8190/f21p…
GO:0006508	proteolysis	biological_process	0.00040546	0.022936	554	10600	4559	96461	i0_LQ_BOK_c11725/f1p1/451,i1_HQ_BOK_c16711/f4p12/1856,i2_LQ_BOK_c38833/f1p0/2548,i1_LQ_BOK_c114895/f1p10/1253,i2_LQ_BOK_c8438/f1p0/2372,i3_LQ_BOK_c4981/f1p0/3334,i0_LQ_BOK_c59932/f1p0/764,i2_HQ_BOK_c41685/f78p0/2352,i1_LQ_BOK_c44658/f1p16/1662,i1_LQ_BOK_c21291/f1p13/1841,i0_LQ_BOK_c99877/f1p2/575,i2_HQ_BOK_c22346/f3p0/2486,i0_HQ_BOK_c175302/f3p0/587,i2_HQ_BOK_c5379/f3p0/2505,i1_LQ_BOK_c2935/f6p9/…
GO:0004565	beta-galactosidase activity	molecular_function	0.0004153	0.022936	22	10600	95	96461	i1_HQ_BOK_c75849/f2p4/1322,i2_LQ_BOK_c10084/f1p0/2938,i0_LQ_BOK_c161826/f1p0/563,i3_LQ_BOK_c7965/f1p2/3027,i2_HQ_BOK_c2823/f2p93/2693,i2_HQ_BOK_c1448/f3p15/2981,i2_HQ_BOK_c17324/f3p1/2933,i3_LQ_BOK_c6456/f1p0/3400,i3_HQ_BOK_c8389/f2p0/3092,i2_HQ_BOK_c11360/f7p0/2474,i2_LQ_BOK_c36048/f1p2/2409,i3_LQ_BOK_c2979/f1p219/3056,i3_LQ_BOK_c7472/f1p1/3020,i2_LQ_BOK_c19674/f1p4/2983,i2_LQ_BOK_c26217/f1p3/27…
GO:0009341	beta-galactosidase complex	cellular_component	0.0004153	0.022936	22	10600	95	96461	i3_LQ_BOK_c7965/f1p2/3027,i2_HQ_BOK_c1448/f3p15/2981,i2_HQ_BOK_c2823/f2p93/2693,i2_HQ_BOK_c17324/f3p1/2933,i3_LQ_BOK_c6456/f1p0/3400,i1_HQ_BOK_c75849/f2p4/1322,i2_LQ_BOK_c10084/f1p0/2938,i0_LQ_BOK_c161826/f1p0/563,i3_LQ_BOK_c2979/f1p219/3056,i3_LQ_BOK_c7472/f1p1/3020,i2_LQ_BOK_c19674/f1p4/2983,i2_LQ_BOK_c26217/f1p3/2708,i3_HQ_BOK_c8389/f2p0/3092,i2_HQ_BOK_c11360/f7p0/2474,i2_LQ_BOK_c36048/f1p2/24…
GO:0009082	branched-chain amino acid biosynthetic process	biological_process	0.00041652	0.022936	27	10600	121	96461	i0_LQ_BOK_c12453/f1p6/892,i0_LQ_BOK_c11875/f1p9/972,i1_LQ_BOK_c116930/f1p8/1485,i1_HQ_BOK_c112370/f2p10/1748,i0_LQ_BOK_c125226/f2p3/546,i0_LQ_BOK_c20336/f1p6/633,i1_LQ_BOK_c24014/f1p5/1451,i1_LQ_BOK_c38944/f1p9/1966,i0_LQ_BOK_c174833/f2p0/735,i2_LQ_BOK_c43223/f1p0/2003,i3_HQ_BOK_c336/f9p0/3514,i2_HQ_BOK_c41229/f6p0/2050,i1_LQ_BOK_c36567/f1p3/1386,i1_HQ_BOK_c46087/f2p23/1584,i1_LQ_BOK_c52371/f1p11…
GO:0030117	membrane coat	cellular_component	0.00049824	0.026933	174	10600	1655	96461	i4_LQ_BOK_c8121/f1p2/4685,i5_LQ_BOK_c5735/f1p0/5170,i2_HQ_BOK_c17138/f3p0/3001,i2_LQ_BOK_c21886/f1p0/2119,i5_LQ_BOK_c3127/f1p12/5662,i1_HQ_BOK_c48102/f3p11/1360,i4_HQ_BOK_c12836/f20p0/5012,i0_LQ_BOK_c134031/f1p0/843,i3_LQ_BOK_c7898/f1p15/3092,i3_LQ_BOK_c1613/f1p5/3328,i2_LQ_BOK_c800/f1p0/2765,i7_LQ_BOK_c251/f1p0/7736,i1_LQ_BOK_c61119/f1p3/2007,i1_LQ_BOK_c139877/f1p7/1682,i0_LQ_BOK_c76283/f1p0/976…
GO:0048475	coated membrane	cellular_component	0.00049824	0.026933	174	10600	1655	96461	i1_HQ_BOK_c24153/f2p8/1658,i2_HQ_BOK_c10393/f4p7/2658,i0_HQ_BOK_c117432/f2p1/374,i2_LQ_BOK_c20582/f1p0/2043,i1_LQ_BOK_c50020/f1p21/1362,i2_HQ_BOK_c40682/f11p0/2337,i3_LQ_BOK_c7870/f1p0/3007,i2_LQ_BOK_c22781/f1p6/2409,i1_HQ_BOK_c107103/f34p13/1178,i4_LQ_BOK_c13307/f1p6/4276,i0_LQ_BOK_c106382/f1p0/800,i4_LQ_BOK_c5572/f1p0/4801,i2_LQ_BOK_c19339/f1p0/2930,i2_LQ_BOK_c10598/f1p0/2872,i1_LQ_BOK_c83172/f…
GO:0009308	amine metabolic process	biological_process	0.00052247	0.027934	201	10600	1465	96461	i1_LQ_BOK_c40678/f1p7/1086,i1_LQ_BOK_c147069/f1p26/1884,i2_LQ_BOK_c33225/f1p7/2142,i1_LQ_BOK_c48700/f2p2/1294,i3_LQ_BOK_c7154/f1p1/3832,i0_LQ_BOK_c13137/f1p0/951,i0_LQ_BOK_c59822/f1p12/865,i4_LQ_BOK_c11065/f1p2/4964,i1_LQ_BOK_c91676/f1p0/1320,i2_LQ_BOK_c10172/f1p8/2814,i1_LQ_BOK_c65350/f1p4/1870,i2_LQ_BOK_c27345/f1p0/2191,i2_LQ_BOK_c18570/f1p0/2164,i2_LQ_BOK_c41976/f1p0/2132,i4_LQ_BOK_c11039/f1p1…
GO:0003857	3-hydroxyacyl-CoA dehydrogenase activity	molecular_function	0.00052624	0.027934	70	10600	421	96461	i3_LQ_BOK_c7228/f1p7/3212,i2_LQ_BOK_c40406/f1p0/2023,i1_LQ_BOK_c114888/f1p3/1989,i0_LQ_BOK_c2452/f4p5/614,i1_LQ_BOK_c147069/f1p26/1884,i0_LQ_BOK_c42745/f1p17/938,i1_LQ_BOK_c37602/f1p8/1514,i0_LQ_BOK_c160083/f1p13/526,i1_LQ_BOK_c91676/f1p0/1320,i2_LQ_BOK_c10172/f1p8/2814,i2_LQ_BOK_c19292/f1p3/2124,i1_HQ_BOK_c32898/f3p24/1786,i1_LQ_BOK_c80999/f1p16/1877,i1_LQ_BOK_c92154/f1p28/1489,i3_LQ_BOK_c4040/f…
GO:0004325	ferrochelatase activity	molecular_function	0.00058567	0.030811	11	10600	33	96461	i1_LQ_BOK_c4374/f1p10/1919,i1_HQ_BOK_c138815/f2p10/1120,i4_LQ_BOK_c11468/f1p1/4337,i2_LQ_BOK_c40365/f1p0/2053,i0_LQ_BOK_c36101/f1p0/740,i1_HQ_BOK_c44299/f9p8/1827,i4_LQ_BOK_c2617/f1p0/4455,i1_LQ_BOK_c116407/f1p11/1828,i0_LQ_BOK_c109921/f1p7/982,i0_LQ_BOK_c23659/f2p0/1015,i1_HQ_BOK_c32884/f2p11/1370
GO:0044036	cell wall macromolecule metabolic process	biological_process	0.00059321	0.030931	65	10600	398	96461	i1_LQ_BOK_c38084/f1p4/1473,i0_HQ_BOK_c38322/f3p2/600,i0_HQ_BOK_c6163/f2p2/617,i1_HQ_BOK_c89858/f3p11/1430,i1_HQ_BOK_c2802/f9p9/1429,i0_LQ_BOK_c169269/f1p0/505,i1_LQ_BOK_c49303/f1p1/1159,i1_HQ_BOK_c145758/f4p6/1884,i2_LQ_BOK_c22341/f1p2/2856,i0_LQ_BOK_c82021/f1p7/851,i6_LQ_BOK_c2380/f1p0/6834,i3_HQ_BOK_c8243/f8p0/3715,i1_LQ_BOK_c41739/f1p22/1140,i0_LQ_BOK_c38611/f1p2/929,i1_LQ_BOK_c46809/f1p5/1122…
GO:0004427	inorganic diphosphatase activity	molecular_function	0.00063802	0.032976	30	10600	138	96461	i1_LQ_BOK_c51590/f1p18/1291,i2_HQ_BOK_c40709/f12p0/2676,i2_LQ_BOK_c13296/f1p13/2466,i1_LQ_BOK_c109739/f1p7/1173,i0_LQ_BOK_c27509/f2p0/603,i2_LQ_BOK_c3958/f1p0/2741,i2_LQ_BOK_c13198/f1p6/2555,i0_HQ_BOK_c173581/f3p0/533,i3_HQ_BOK_c7445/f2p15/3034,i2_LQ_BOK_c12579/f1p7/2437,i2_LQ_BOK_c41057/f1p24/2132,i1_HQ_BOK_c125713/f16p4/1122,i0_LQ_BOK_c60804/f1p0/761,i1_HQ_BOK_c17961/f3p21/1719,i1_HQ_BOK_c50866…
GO:0015925	galactosidase activity	molecular_function	0.00066156	0.033895	26	10600	121	96461	i3_HQ_BOK_c8389/f2p0/3092,i0_HQ_BOK_c20283/f2p3/973,i2_HQ_BOK_c11360/f7p0/2474,i2_LQ_BOK_c36048/f1p2/2409,i2_LQ_BOK_c19674/f1p4/2983,i3_LQ_BOK_c2979/f1p219/3056,i3_LQ_BOK_c7472/f1p1/3020,i2_LQ_BOK_c26217/f1p3/2708,i2_LQ_BOK_c10084/f1p0/2938,i2_LQ_BOK_c31375/f1p4/2490,i1_HQ_BOK_c75849/f2p4/1322,i0_LQ_BOK_c161826/f1p0/563,i1_LQ_BOK_c12437/f1p7/1637,i2_HQ_BOK_c17324/f3p1/2933,i2_HQ_BOK_c1448/f3p15/2…
GO:0010359	regulation of anion channel activity	biological_process	0.00068406	0.034448	5	10600	9	96461	i2_LQ_BOK_c4982/f2p4/2304,i2_HQ_BOK_c29096/f25p6/2848,i2_HQ_BOK_c1474/f2p6/2221,i1_HQ_BOK_c16711/f4p12/1856,i2_LQ_BOK_c31738/f1p2/2878
GO:1903959	regulation of anion transmembrane transport	biological_process	0.00068406	0.034448	5	10600	9	96461	i2_LQ_BOK_c31738/f1p2/2878,i2_LQ_BOK_c4982/f2p4/2304,i2_HQ_BOK_c29096/f25p6/2848,i2_HQ_BOK_c1474/f2p6/2221,i1_HQ_BOK_c16711/f4p12/1856
GO:0051213	dioxygenase activity	molecular_function	0.00071131	0.035517	59	10600	337	96461	i2_LQ_BOK_c24815/f1p7/2789,i2_HQ_BOK_c1001/f15p0/2892,i1_LQ_BOK_c164765/f1p10/1017,i1_LQ_BOK_c116974/f1p6/1723,i2_HQ_BOK_c22402/f3p3/2906,i1_LQ_BOK_c18108/f1p3/1414,i0_LQ_BOK_c64104/f2p1/610,i0_HQ_BOK_c177046/f5p0/877,i3_HQ_BOK_c8311/f5p2/3097,i2_LQ_BOK_c4635/f1p5/2059,i3_LQ_BOK_c1236/f1p0/3195,i1_HQ_BOK_c25904/f4p0/1212,i0_LQ_BOK_c98809/f1p0/986,i0_HQ_BOK_c176417/f2p0/522,i2_HQ_BOK_c2319/f7p5/26…
GO:0009410	response to xenobiotic stimulus	biological_process	0.00075318	0.037292	39	10600	203	96461	i0_HQ_BOK_c53175/f2p0/749,i1_LQ_BOK_c112568/f1p9/1537,i1_LQ_BOK_c128888/f1p9/1854,i1_HQ_BOK_c1479/f14p11/1657,i0_LQ_BOK_c3652/f1p2/937,i0_HQ_BOK_c57058/f2p0/929,i0_HQ_BOK_c20973/f10p0/441,i1_HQ_BOK_c36438/f4p4/1797,i1_LQ_BOK_c117209/f1p4/1541,i1_LQ_BOK_c19114/f1p4/1596,i1_LQ_BOK_c52343/f1p0/1634,i1_LQ_BOK_c93915/f1p9/1649,i1_HQ_BOK_c156907/f24p10/1676,i0_LQ_BOK_c3052/f1p4/594,i1_LQ_BOK_c12536/f1p…
GO:0006576	cellular biogenic amine metabolic process	biological_process	0.0008219	0.040355	184	10600	1339	96461	i1_LQ_BOK_c9380/f1p2/1422,i1_LQ_BOK_c10197/f1p3/1888,i1_LQ_BOK_c105561/f1p6/988,i1_LQ_BOK_c18587/f1p2/1641,i1_LQ_BOK_c6553/f1p9/1380,i1_LQ_BOK_c45956/f1p0/1338,i2_HQ_BOK_c2403/f4p0/2877,i2_LQ_BOK_c31625/f1p0/2629,i2_LQ_BOK_c3307/f1p1/2123,i1_LQ_BOK_c80375/f1p25/1511,i1_LQ_BOK_c12612/f1p29/1705,i1_LQ_BOK_c164898/f1p20/1033,i4_LQ_BOK_c11245/f1p6/4742,i1_HQ_BOK_c19540/f3p13/1381,i4_LQ_BOK_c11270/f2p…
GO:0008652	cellular amino acid biosynthetic process	biological_process	0.00083113	0.040471	239	10600	1856	96461	i0_LQ_BOK_c11875/f1p9/972,i1_LQ_BOK_c65115/f1p20/1225,i2_LQ_BOK_c14761/f1p0/2041,i1_HQ_BOK_c105356/f3p24/1230,i1_LQ_BOK_c35162/f1p40/1186,i0_HQ_BOK_c69785/f4p0/646,i1_LQ_BOK_c76569/f1p2/1247,i2_LQ_BOK_c39150/f1p20/2028,i1_HQ_BOK_c5948/f10p3/1527,i1_LQ_BOK_c81147/f1p1/1794,i2_LQ_BOK_c21233/f1p0/2092,i0_HQ_BOK_c175300/f3p0/570,i1_LQ_BOK_c81711/f1p1/1217,i2_LQ_BOK_c26673/f1p0/2185,i2_LQ_BOK_c12510/f…
GO:0044106	cellular amine metabolic process	biological_process	0.0008457	0.040843	184	10600	1340	96461	i2_LQ_BOK_c23082/f1p0/2927,i0_LQ_BOK_c64077/f3p0/948,i2_LQ_BOK_c42006/f1p0/2233,i3_LQ_BOK_c4040/f1p7/3295,i4_HQ_BOK_c11258/f4p0/4309,i0_LQ_BOK_c43219/f1p1/834,i2_LQ_BOK_c19266/f1p0/2601,i2_LQ_BOK_c14761/f1p0/2041,i1_LQ_BOK_c81418/f1p8/1595,i1_LQ_BOK_c95362/f1p17/1766,i5_LQ_BOK_c5467/f1p6/5262,i0_LQ_BOK_c99886/f1p0/876,i1_LQ_BOK_c51681/f1p22/1801,i0_LQ_BOK_c65741/f1p0/930,i0_HQ_BOK_c2049/f5p27/914…
GO:0050660	flavin adenine dinucleotide binding	molecular_function	0.00090721	0.042587	145	10600	1022	96461	i1_HQ_BOK_c81528/f2p10/1125,i1_LQ_BOK_c48284/f1p3/1960,i2_LQ_BOK_c43138/f1p0/2028,i1_LQ_BOK_c116167/f1p5/1620,i1_LQ_BOK_c133715/f1p0/1861,i1_LQ_BOK_c46026/f1p2/1772,i2_LQ_BOK_c40406/f1p0/2023,i1_LQ_BOK_c114888/f1p3/1989,i0_HQ_BOK_c121660/f4p0/578,i0_LQ_BOK_c138255/f1p0/907,i1_HQ_BOK_c32898/f3p24/1786,i2_LQ_BOK_c39149/f1p0/2030,i1_LQ_BOK_c64772/f1p0/1596,i1_HQ_BOK_c47238/f3p11/1248,i5_LQ_BOK_c8155…
GO:0006550	isoleucine catabolic process	biological_process	0.00092049	0.042587	72	10600	444	96461	i1_LQ_BOK_c149201/f1p12/1789,i1_HQ_BOK_c28419/f3p10/1239,i0_HQ_BOK_c175605/f4p0/836,i2_HQ_BOK_c2816/f2p0/2187,i1_LQ_BOK_c81504/f1p5/1576,i1_HQ_BOK_c26700/f30p22/1709,i1_LQ_BOK_c94399/f1p21/1532,i2_LQ_BOK_c23322/f1p10/2477,i2_LQ_BOK_c21057/f1p0/2505,i1_LQ_BOK_c148825/f1p16/1886,i1_LQ_BOK_c17821/f1p5/1563,i2_LQ_BOK_c35709/f1p20/2392,i0_LQ_BOK_c155631/f1p6/803,i1_LQ_BOK_c66908/f1p4/1860,i1_LQ_BOK_c1…
GO:0006552	leucine catabolic process	biological_process	0.00092049	0.042587	72	10600	444	96461	i1_LQ_BOK_c114638/f1p23/1756,i1_LQ_BOK_c81418/f1p8/1595,i2_LQ_BOK_c42006/f1p0/2233,i5_LQ_BOK_c8155/f1p0/5155,i1_LQ_BOK_c80999/f1p16/1877,i1_LQ_BOK_c12591/f1p0/1228,i4_HQ_BOK_c11258/f4p0/4309,i1_LQ_BOK_c92154/f1p28/1489,i3_LQ_BOK_c4040/f1p7/3295,i1_HQ_BOK_c7116/f3p25/1546,i2_LQ_BOK_c9176/f1p17/2109,i2_HQ_BOK_c4128/f4p14/2542,i0_LQ_BOK_c99886/f1p0/876,i1_LQ_BOK_c95362/f1p17/1766,i1_LQ_BOK_c51681/f1…
GO:0006574	valine catabolic process	biological_process	0.00092049	0.042587	72	10600	444	96461	i3_LQ_BOK_c8041/f1p0/3040,i1_LQ_BOK_c45094/f1p6/1906,i2_HQ_BOK_c897/f10p15/2527,i2_LQ_BOK_c20198/f1p18/2069,i1_HQ_BOK_c31416/f5p29/1380,i1_LQ_BOK_c76554/f1p44/1690,i1_HQ_BOK_c2260/f39p10/1444,i4_LQ_BOK_c11270/f2p20/4313,i2_LQ_BOK_c40653/f2p0/2399,i1_LQ_BOK_c164898/f1p20/1033,i0_HQ_BOK_c96575/f11p4/745,i2_LQ_BOK_c31625/f1p0/2629,i1_LQ_BOK_c80375/f1p25/1511,i5_LQ_BOK_c11649/f1p0/5912,i2_HQ_BOK_c240…
GO:0009083	branched-chain amino acid catabolic process	biological_process	0.00092049	0.042587	72	10600	444	96461	i3_LQ_BOK_c7228/f1p7/3212,i1_LQ_BOK_c147069/f1p26/1884,i1_LQ_BOK_c114888/f1p3/1989,i0_LQ_BOK_c2452/f4p5/614,i2_LQ_BOK_c40406/f1p0/2023,i0_LQ_BOK_c160083/f1p13/526,i1_LQ_BOK_c37602/f1p8/1514,i0_LQ_BOK_c42745/f1p17/938,i1_HQ_BOK_c32898/f3p24/1786,i2_LQ_BOK_c19292/f1p3/2124,i1_LQ_BOK_c91676/f1p0/1320,i2_LQ_BOK_c10172/f1p8/2814,i2_LQ_BOK_c42006/f1p0/2233,i5_LQ_BOK_c8155/f1p0/5155,i3_LQ_BOK_c4040/f1p7…
GO:1901607	alpha-amino acid biosynthetic process	biological_process	0.00094391	0.042587	231	10600	1801	96461	i1_LQ_BOK_c38944/f1p9/1966,i1_LQ_BOK_c148825/f1p16/1886,i3_LQ_BOK_c1058/f2p0/3590,i1_HQ_BOK_c26700/f30p22/1709,i2_LQ_BOK_c20051/f1p0/2580,i1_LQ_BOK_c55973/f1p15/1043,i1_LQ_BOK_c76409/f1p11/1385,i0_HQ_BOK_c175605/f4p0/836,i1_HQ_BOK_c157118/f17p35/1045,i1_LQ_BOK_c84903/f2p4/1040,i0_LQ_BOK_c132140/f1p0/779,i0_LQ_BOK_c125226/f2p3/546,i1_LQ_BOK_c26974/f1p7/1594,i0_LQ_BOK_c84987/f1p0/966,i2_LQ_BOK_c280…
GO:0008237	metallopeptidase activity	molecular_function	0.00095361	0.042587	101	10600	703	96461	i1_HQ_BOK_c16711/f4p12/1856,i0_LQ_BOK_c80368/f1p62/986,i3_LQ_BOK_c1077/f2p0/3228,i1_HQ_BOK_c52533/f6p9/1417,i2_LQ_BOK_c4982/f2p4/2304,i1_LQ_BOK_c19048/f1p8/1167,i1_HQ_BOK_c10441/f2p9/1254,i0_LQ_BOK_c57453/f1p0/624,i2_HQ_BOK_c1119/f14p0/2508,i0_LQ_BOK_c103446/f1p0/453,i0_HQ_BOK_c175302/f3p0/587,i1_LQ_BOK_c50253/f1p16/1311,i2_LQ_BOK_c22297/f1p2/2844,i1_HQ_BOK_c80087/f2p38/1929,i0_LQ_BOK_c129247/f1p…
GO:0030126	COPI vesicle coat	cellular_component	0.00095409	0.042587	27	10600	145	96461	i2_HQ_BOK_c7848/f3p9/2314,i2_LQ_BOK_c5711/f1p0/2168,i3_LQ_BOK_c2844/f1p1/3074,i2_HQ_BOK_c29131/f26p0/2941,i2_LQ_BOK_c20582/f1p0/2043,i3_LQ_BOK_c8060/f1p8/3245,i1_LQ_BOK_c75065/f1p25/1986,i1_LQ_BOK_c75289/f1p16/1700,i1_LQ_BOK_c52289/f1p2/1593,i0_LQ_BOK_c76283/f1p0/976,i4_LQ_BOK_c13697/f1p2/4114,i3_LQ_BOK_c7675/f1p0/3048,i1_LQ_BOK_c122194/f1p22/1097,i3_LQ_BOK_c1613/f1p5/3328,i4_LQ_BOK_c12436/f1p0/4…
GO:0030137	COPI-coated vesicle	cellular_component	0.00095409	0.042587	27	10600	145	96461	i1_LQ_BOK_c75289/f1p16/1700,i1_LQ_BOK_c75065/f1p25/1986,i3_LQ_BOK_c8060/f1p8/3245,i2_LQ_BOK_c20582/f1p0/2043,i2_HQ_BOK_c29131/f26p0/2941,i3_LQ_BOK_c2844/f1p1/3074,i2_LQ_BOK_c5711/f1p0/2168,i2_HQ_BOK_c7848/f3p9/2314,i3_LQ_BOK_c2669/f1p0/3144,i0_LQ_BOK_c125837/f1p0/701,i2_HQ_BOK_c17138/f3p0/3001,i4_HQ_BOK_c13158/f5p1/4127,i3_LQ_BOK_c1358/f1p9/3244,i3_LQ_BOK_c6203/f1p0/3727,i3_LQ_BOK_c5314/f1p0/3149…
GO:0030663	COPI-coated vesicle membrane	cellular_component	0.00095409	0.042587	27	10600	145	96461	i1_LQ_BOK_c75065/f1p25/1986,i3_LQ_BOK_c8060/f1p8/3245,i2_LQ_BOK_c20582/f1p0/2043,i1_LQ_BOK_c75289/f1p16/1700,i2_HQ_BOK_c7848/f3p9/2314,i2_HQ_BOK_c29131/f26p0/2941,i3_LQ_BOK_c2844/f1p1/3074,i2_LQ_BOK_c5711/f1p0/2168,i4_LQ_BOK_c11807/f1p4/4100,i0_LQ_BOK_c43908/f1p0/662,i2_HQ_BOK_c1849/f2p5/2662,i2_HQ_BOK_c8211/f3p0/2974,i0_LQ_BOK_c28563/f1p0/1001,i4_LQ_BOK_c12436/f1p0/4280,i3_LQ_BOK_c1613/f1p5/3328…
GO:0009378	four-way junction helicase activity	molecular_function	0.0010871	0.047446	134	10600	1022	96461	i1_HQ_BOK_c121576/f7p3/1602,i2_HQ_BOK_c2319/f7p5/2624,i3_LQ_BOK_c1732/f1p0/3151,i0_HQ_BOK_c100101/f2p0/995,i1_LQ_BOK_c77026/f1p2/1772,i1_LQ_BOK_c110834/f1p4/2021,i1_LQ_BOK_c21001/f1p18/1450,i1_LQ_BOK_c23432/f1p1/1837,i4_LQ_BOK_c11245/f1p6/4742,i2_LQ_BOK_c26155/f1p9/2945,i3_LQ_BOK_c3835/f1p1/3333,i1_HQ_BOK_c105988/f13p19/1552,i1_LQ_BOK_c40226/f1p11/1032,i1_HQ_BOK_c80087/f2p38/1929,i1_LQ_BOK_c12891…
GO:0009379	Holliday junction helicase complex	cellular_component	0.0010871	0.047446	134	10600	1022	96461	i2_HQ_BOK_c2319/f7p5/2624,i1_HQ_BOK_c121576/f7p3/1602,i1_LQ_BOK_c110834/f1p4/2021,i1_LQ_BOK_c77026/f1p2/1772,i0_HQ_BOK_c100101/f2p0/995,i3_LQ_BOK_c1732/f1p0/3151,i4_LQ_BOK_c11245/f1p6/4742,i1_LQ_BOK_c23432/f1p1/1837,i1_LQ_BOK_c21001/f1p18/1450,i2_LQ_BOK_c26155/f1p9/2945,i3_LQ_BOK_c3835/f1p1/3333,i1_HQ_BOK_c80087/f2p38/1929,i1_HQ_BOK_c105988/f13p19/1552,i1_LQ_BOK_c40226/f1p11/1032,i2_LQ_BOK_c34396…
GO:0048476	Holliday junction resolvase complex	cellular_component	0.0010871	0.047446	134	10600	1022	96461	i4_LQ_BOK_c11245/f1p6/4742,i1_LQ_BOK_c23432/f1p1/1837,i1_LQ_BOK_c21001/f1p18/1450,i3_LQ_BOK_c3835/f1p1/3333,i2_LQ_BOK_c26155/f1p9/2945,i2_HQ_BOK_c2319/f7p5/2624,i1_HQ_BOK_c121576/f7p3/1602,i1_LQ_BOK_c110834/f1p4/2021,i0_HQ_BOK_c100101/f2p0/995,i1_LQ_BOK_c77026/f1p2/1772,i3_LQ_BOK_c1732/f1p0/3151,i1_LQ_BOK_c96339/f1p7/1296,i3_LQ_BOK_c7931/f1p5/3029,i1_LQ_BOK_c155613/f1p28/1230,i2_HQ_BOK_c1758/f5p6…
Sodium selenite (Se)
GO_accession	Description	Term_type	Over_represented_pValue	Corrected_pValue	DEG_item	DEG_list	Bg_item	Bg_list	Gene_names
GO:0004553	hydrolase activity, hydrolyzing O-glycosyl compounds	molecular_function	2.7464e-24	1.6182e-20	376	10275	2064	96461	i2_HQ_BOK_c16977/f3p0/2474,i1_LQ_BOK_c163208/f1p5/1566,i0_HQ_BOK_c98311/f2p7/779,i0_LQ_BOK_c162748/f1p0/932,i1_HQ_BOK_c142793/f3p25/1261,i0_LQ_BOK_c138035/f1p0/478,i0_LQ_BOK_c3816/f1p6/932,i0_LQ_BOK_c23613/f1p7/909,i0_LQ_BOK_c57484/f1p0/719,i1_LQ_BOK_c116481/f1p1/1876,i0_LQ_BOK_c37278/f2p6/681,i3_LQ_BOK_c2979/f1p219/3056,i1_LQ_BOK_c155841/f1p3/1081,i2_LQ_BOK_c26387/f2p0/2155,i1_LQ_BOK_c74803/f1p1…
GO:0016798	hydrolase activity, acting on glycosyl bonds	molecular_function	3.6714e-23	1.0816e-19	399	10275	2245	96461	i2_HQ_BOK_c40687/f6p7/2402,i1_LQ_BOK_c161748/f1p41/1138,i4_LQ_BOK_c5002/f1p5/4747,i2_LQ_BOK_c31947/f1p0/2165,i0_HQ_BOK_c70560/f2p0/786,i1_LQ_BOK_c35406/f1p5/1541,i1_LQ_BOK_c97497/f1p24/1617,i0_LQ_BOK_c69115/f1p0/312,i1_LQ_BOK_c59420/f1p13/1845,i2_LQ_BOK_c26719/f1p0/2302,i1_LQ_BOK_c111408/f1p1/1709,i2_HQ_BOK_c8601/f5p0/2924,i0_LQ_BOK_c4873/f1p3/446,i3_LQ_BOK_c7972/f1p1/3042,i0_LQ_BOK_c104578/f1p0/…
GO:0003824	catalytic activity	molecular_function	3.902e-14	7.6634e-11	5849	10275	53013	96461	i5_LQ_BOK_c7631/f1p0/6013,i0_HQ_BOK_c50181/f3p0/889,i0_LQ_BOK_c24300/f1p0/830,i0_HQ_BOK_c28282/f2p0/678,i2_LQ_BOK_c20832/f1p0/2170,i3_HQ_BOK_c1150/f2p6/3227,i1_HQ_BOK_c9782/f12p8/1232,i2_LQ_BOK_c36080/f1p11/2527,i1_LQ_BOK_c98371/f1p11/1336,i1_LQ_BOK_c32621/f1p7/1397,i4_LQ_BOK_c11596/f1p19/4201,i2_HQ_BOK_c38808/f2p0/2032,i0_LQ_BOK_c5112/f1p4/953,i1_HQ_BOK_c11426/f10p3/1529,i1_HQ_BOK_c37190/f16p5/1…
GO:0016762	xyloglucan:xyloglucosyl transferase activity	molecular_function	3.7636e-13	5.5438e-10	43	10275	108	96461	i1_LQ_BOK_c6838/f2p2/1273,i0_LQ_BOK_c40423/f1p2/752,i1_LQ_BOK_c35406/f1p5/1541,i1_HQ_BOK_c118402/f9p7/1050,i0_LQ_BOK_c23613/f1p7/909,i1_LQ_BOK_c142905/f1p6/1092,i0_HQ_BOK_c173530/f2p0/998,i0_LQ_BOK_c3816/f1p6/932,i1_LQ_BOK_c77444/f1p11/1134,i0_LQ_BOK_c104578/f1p0/690,i0_LQ_BOK_c26230/f1p0/732,i0_HQ_BOK_c62108/f3p0/500,i0_LQ_BOK_c132133/f1p0/920,i0_LQ_BOK_c19028/f1p16/643,i1_LQ_BOK_c145317/f5p8/11…
GO:0005975	carbohydrate metabolic process	biological_process	4.4672e-11	5.1102e-08	933	10275	7472	96461	i3_LQ_BOK_c7690/f1p0/3038,i2_LQ_BOK_c14391/f1p2/2086,i5_LQ_BOK_c2314/f1p5/5637,i3_HQ_BOK_c8190/f21p66/3142,i2_LQ_BOK_c33022/f1p0/2667,i2_LQ_BOK_c15089/f1p1/2031,i1_LQ_BOK_c64659/f1p1/1235,i1_HQ_BOK_c89408/f14p22/1814,i0_LQ_BOK_c24515/f1p5/704,i1_LQ_BOK_c104803/f1p9/1046,i2_LQ_BOK_c37420/f1p0/2550,i1_LQ_BOK_c153829/f1p36/1396,i1_LQ_BOK_c9591/f1p19/1418,i0_LQ_BOK_c132133/f1p0/920,i2_LQ_BOK_c25875/f…
GO:0005509	calcium ion binding	molecular_function	5.2251e-11	5.1102e-08	288	10275	1770	96461	i2_LQ_BOK_c12472/f1p6/2062,i1_LQ_BOK_c112027/f1p3/1426,i0_LQ_BOK_c60408/f1p0/964,i2_HQ_BOK_c6806/f2p0/2488,i0_LQ_BOK_c74495/f4p2/954,i1_LQ_BOK_c62240/f1p58/1121,i1_LQ_BOK_c44604/f1p7/1418,i0_LQ_BOK_c175915/f1p0/838,i2_LQ_BOK_c42181/f1p0/2083,i1_LQ_BOK_c62762/f1p13/1372,i1_LQ_BOK_c97284/f1p19/1568,i1_HQ_BOK_c30511/f3p5/1426,i1_HQ_BOK_c23827/f2p3/1920,i2_LQ_BOK_c33468/f1p3/2148,i0_LQ_BOK_c129283/f1…
GO:0005618	cell wall	cellular_component	6.0712e-11	5.1102e-08	104	10275	475	96461	i1_LQ_BOK_c93653/f1p0/1787,i0_HQ_BOK_c173530/f2p0/998,i0_LQ_BOK_c23613/f1p7/909,i1_LQ_BOK_c35406/f1p5/1541,i0_LQ_BOK_c3816/f1p6/932,i0_LQ_BOK_c142553/f1p0/659,i0_LQ_BOK_c55905/f1p0/900,i1_HQ_BOK_c156907/f24p10/1676,i1_LQ_BOK_c6838/f2p2/1273,i0_LQ_BOK_c103213/f1p0/723,i0_LQ_BOK_c21619/f1p0/989,i1_LQ_BOK_c1305/f5p17/1513,i0_HQ_BOK_c11557/f4p0/884,i1_LQ_BOK_c82334/f1p6/1429,i1_LQ_BOK_c30229/f5p45/19…
GO:0005976	polysaccharide metabolic process	biological_process	7.0034e-10	5.158e-07	241	10275	1845	96461	i1_HQ_BOK_c157353/f11p4/1143,i1_LQ_BOK_c151421/f1p7/1055,i1_LQ_BOK_c165828/f1p40/1020,i1_LQ_BOK_c64268/f1p18/1956,i2_LQ_BOK_c20984/f1p0/2413,i2_HQ_BOK_c12074/f2p7/2147,i5_LQ_BOK_c6892/f1p5/5059,i1_HQ_BOK_c10803/f7p2/1772,i5_LQ_BOK_c2955/f1p0/5850,i1_LQ_BOK_c82179/f2p0/1500,i0_LQ_BOK_c37390/f1p0/330,i1_LQ_BOK_c67408/f1p2/1130,i3_HQ_BOK_c8169/f25p1/3683,i3_LQ_BOK_c6829/f1p1/3988,i1_LQ_BOK_c117087/f…
GO:0030312	external encapsulating structure	cellular_component	1.1868e-09	7.7695e-07	122	10275	641	96461	i0_HQ_BOK_c54137/f4p0/495,i0_LQ_BOK_c5339/f1p0/770,i1_LQ_BOK_c7472/f1p1/1702,i3_LQ_BOK_c4022/f1p32/3821,i0_LQ_BOK_c61095/f1p20/594,i0_HQ_BOK_c74232/f2p0/545,i1_HQ_BOK_c119003/f4p7/1098,i1_HQ_BOK_c29172/f28p11/1043,i1_LQ_BOK_c32132/f1p7/1855,i2_LQ_BOK_c17869/f3p13/3020,i2_LQ_BOK_c12392/f1p3/2592,i1_LQ_BOK_c93915/f1p9/1649,i1_LQ_BOK_c165444/f1p3/1034,i1_LQ_BOK_c127914/f2p5/1146,i0_LQ_BOK_c21440/f1p…
GO:0006073	cellular glucan metabolic process	biological_process	1.6326e-09	8.745e-07	219	10275	1698	96461	i1_HQ_BOK_c36290/f2p80/1858,i1_HQ_BOK_c23740/f3p4/1708,i3_LQ_BOK_c6139/f1p0/3603,i1_HQ_BOK_c48885/f2p156/1277,i2_LQ_BOK_c25769/f1p40/2128,i0_LQ_BOK_c5339/f1p0/770,i5_LQ_BOK_c11061/f1p0/6036,i2_LQ_BOK_c37824/f1p3/2596,i1_HQ_BOK_c119003/f4p7/1098,i0_HQ_BOK_c74232/f2p0/545,i0_LQ_BOK_c103842/f1p0/676,i1_LQ_BOK_c59140/f1p16/1184,i1_LQ_BOK_c38624/f1p1/1628,i3_LQ_BOK_c4102/f1p2/3097,i1_HQ_BOK_c37790/f2p…
GO:0044042	glucan metabolic process	biological_process	1.6326e-09	8.745e-07	219	10275	1698	96461	i1_LQ_BOK_c27171/f1p4/1094,i3_LQ_BOK_c5575/f1p32/3762,i5_HQ_BOK_c13825/f2p3/5156,i3_HQ_BOK_c831/f3p0/3677,i4_LQ_BOK_c3274/f1p0/4716,i1_LQ_BOK_c59687/f1p4/1572,i1_HQ_BOK_c37790/f2p5/1359,i0_LQ_BOK_c98913/f1p1/731,i0_LQ_BOK_c103842/f1p0/676,i1_LQ_BOK_c38624/f1p1/1628,i1_LQ_BOK_c59140/f1p16/1184,i3_LQ_BOK_c4102/f1p2/3097,i1_HQ_BOK_c39154/f6p4/1579,i0_LQ_BOK_c138574/f1p0/591,i2_LQ_BOK_c11085/f1p32/21…
GO:0044264	cellular polysaccharide metabolic process	biological_process	2.9634e-09	1.455e-06	225	10275	1752	96461	i1_LQ_BOK_c66093/f1p2/1375,i1_LQ_BOK_c18038/f1p2/1294,i1_HQ_BOK_c21718/f2p2/1730,i1_LQ_BOK_c61704/f1p4/1553,i0_LQ_BOK_c26230/f1p0/732,i1_LQ_BOK_c148739/f1p9/1767,i3_LQ_BOK_c3925/f1p4/3413,i0_LQ_BOK_c98287/f2p0/479,i1_LQ_BOK_c24847/f1p9/1607,i3_LQ_BOK_c4822/f1p0/3432,i1_LQ_BOK_c59319/f1p0/1487,i0_LQ_BOK_c174979/f2p0/378,i1_LQ_BOK_c40474/f1p26/1548,i1_LQ_BOK_c66753/f1p6/1505,i5_LQ_BOK_c1949/f2p8/53…
GO:0005578	proteinaceous extracellular matrix	cellular_component	4.4384e-09	2.0116e-06	116	10275	611	96461	i0_LQ_BOK_c132154/f1p9/793,i0_LQ_BOK_c60408/f1p0/964,i0_HQ_BOK_c174197/f10p0/466,i1_LQ_BOK_c112454/f1p5/1368,i1_LQ_BOK_c135783/f1p8/1773,i0_LQ_BOK_c159372/f1p5/713,i1_HQ_BOK_c112335/f2p11/1674,i1_LQ_BOK_c19921/f1p35/1622,i5_LQ_BOK_c8934/f1p4/5877,i2_LQ_BOK_c42181/f1p0/2083,i2_LQ_BOK_c40155/f1p0/2045,i0_LQ_BOK_c133497/f1p0/792,i0_LQ_BOK_c169262/f1p0/829,i1_HQ_BOK_c30511/f3p5/1426,i2_LQ_BOK_c40081/…
GO:0031012	extracellular matrix	cellular_component	1.0291e-08	4.331e-06	117	10275	629	96461	i2_LQ_BOK_c8483/f1p0/2231,i2_LQ_BOK_c10523/f1p0/2156,i2_HQ_BOK_c7270/f10p0/2197,i1_LQ_BOK_c14741/f2p1/1138,i0_LQ_BOK_c84668/f1p0/874,i1_HQ_BOK_c157588/f2p15/1494,i0_HQ_BOK_c1092/f12p0/702,i1_LQ_BOK_c109816/f1p12/1702,i2_LQ_BOK_c36842/f1p4/2059,i1_LQ_BOK_c69302/f1p2/1055,i2_LQ_BOK_c15166/f1p6/2034,i0_HQ_BOK_c70560/f2p0/786,i0_LQ_BOK_c104527/f1p0/737,i0_HQ_BOK_c34237/f6p1/906,i0_HQ_BOK_c35261/f3p1/…
GO:0048046	apoplast	cellular_component	3.2574e-08	1.2795e-05	52	10275	275	96461	i0_LQ_BOK_c5339/f1p0/770,i3_LQ_BOK_c993/f1p39/3358,i0_LQ_BOK_c61095/f1p20/594,i1_LQ_BOK_c7472/f1p1/1702,i0_HQ_BOK_c74232/f2p0/545,i1_HQ_BOK_c119003/f4p7/1098,i1_HQ_BOK_c29172/f28p11/1043,i0_HQ_BOK_c13043/f2p1/676,i1_HQ_BOK_c5456/f2p5/1321,i1_HQ_BOK_c1319/f16p24/1602,i1_LQ_BOK_c165444/f1p3/1034,i1_LQ_BOK_c127914/f2p5/1146,i2_LQ_BOK_c37554/f1p7/2085,i0_LQ_BOK_c76682/f1p0/742,i0_LQ_BOK_c38835/f1p0/5…
GO:0016757	transferase activity, transferring glycosyl groups	molecular_function	3.6165e-08	1.3318e-05	394	10275	3186	96461	i2_LQ_BOK_c33754/f1p3/2974,i6_LQ_BOK_c1075/f1p0/6462,i0_HQ_BOK_c18706/f9p2/473,i1_LQ_BOK_c22411/f1p2/1865,i1_LQ_BOK_c35732/f1p5/1462,i1_LQ_BOK_c54447/f1p10/966,i1_LQ_BOK_c166001/f1p1/1008,i1_HQ_BOK_c45123/f2p11/1446,i1_LQ_BOK_c156985/f1p0/1570,i1_LQ_BOK_c116056/f1p10/1741,i1_LQ_BOK_c6919/f1p1/1815,i2_LQ_BOK_c23699/f1p2/2349,i2_HQ_BOK_c1386/f10p2/2702,i1_LQ_BOK_c115308/f1p2/1604,i0_HQ_BOK_c62108/f…
GO:0044262	cellular carbohydrate metabolic process	biological_process	6.9754e-08	2.4176e-05	321	10275	2538	96461	i1_LQ_BOK_c105262/f1p14/1056,i1_LQ_BOK_c87303/f1p3/1044,i0_LQ_BOK_c132984/f1p8/764,i1_LQ_BOK_c6838/f2p2/1273,i4_LQ_BOK_c8130/f1p5/4850,i0_LQ_BOK_c142553/f1p0/659,i2_LQ_BOK_c10408/f1p0/2678,i1_HQ_BOK_c186/f87p19/1958,i1_LQ_BOK_c115677/f1p1/1419,i1_HQ_BOK_c19548/f16p4/1940,i1_LQ_BOK_c78673/f1p23/1843,i1_HQ_BOK_c32030/f2p5/1239,i1_LQ_BOK_c88556/f7p4/1169,i2_HQ_BOK_c897/f10p15/2527,i1_HQ_BOK_c44264/f…
GO:0036094	small molecule binding	molecular_function	2.834e-07	9.2766e-05	2121	10275	19695	96461	i4_LQ_BOK_c10041/f1p2/4592,i1_LQ_BOK_c23412/f1p24/1884,i1_LQ_BOK_c31320/f1p15/1135,i0_HQ_BOK_c17982/f4p4/832,i1_LQ_BOK_c92519/f1p6/1372,i2_LQ_BOK_c20663/f1p0/2428,i1_LQ_BOK_c31240/f1p4/1684,i1_LQ_BOK_c62633/f1p12/1472,i1_HQ_BOK_c112335/f2p11/1674,i1_LQ_BOK_c75780/f1p3/1536,i2_LQ_BOK_c27635/f1p0/2025,i2_LQ_BOK_c40155/f1p0/2045,i0_LQ_BOK_c13139/f3p22/666,i1_LQ_BOK_c91676/f1p0/1320,i0_HQ_BOK_c22199/…
GO:0016758	transferase activity, transferring hexosyl groups	molecular_function	3.0717e-07	9.5254e-05	291	10275	2404	96461	i1_LQ_BOK_c67004/f1p8/1597,i1_LQ_BOK_c48706/f1p6/1826,i1_LQ_BOK_c51772/f1p4/1760,i1_LQ_BOK_c130818/f1p11/1821,i5_LQ_BOK_c6501/f1p11/5181,i1_LQ_BOK_c61808/f1p3/1371,i1_LQ_BOK_c145317/f5p8/1116,i1_LQ_BOK_c32289/f1p2/1589,i5_LQ_BOK_c7798/f1p0/5563,i1_LQ_BOK_c61942/f1p1/1190,i2_LQ_BOK_c26450/f1p0/2892,i0_HQ_BOK_c173530/f2p0/998,i3_HQ_BOK_c710/f3p0/3535,i2_LQ_BOK_c4440/f1p0/2536,i1_LQ_BOK_c109317/f1p0…
GO:0000272	polysaccharide catabolic process	biological_process	4.427e-07	0.00013042	33	10275	115	96461	i0_LQ_BOK_c98913/f1p1/731,i1_HQ_BOK_c37790/f2p5/1359,i2_LQ_BOK_c22918/f1p0/2241,i2_LQ_BOK_c11085/f1p32/2128,i0_LQ_BOK_c138574/f1p0/591,i1_HQ_BOK_c145273/f4p19/1366,i0_LQ_BOK_c63442/f1p14/920,i1_HQ_BOK_c37546/f3p28/1924,i1_LQ_BOK_c153884/f1p11/1759,i0_LQ_BOK_c35946/f1p0/648,i2_HQ_BOK_c12657/f4p0/2255,i1_LQ_BOK_c64268/f1p18/1956,i2_LQ_BOK_c35870/f1p1/2502,i0_LQ_BOK_c26052/f1p0/803,i1_LQ_BOK_c155841…
GO:0000166	nucleotide binding	molecular_function	8.8172e-07	0.00023614	2064	10275	19230	96461	i1_LQ_BOK_c11281/f1p3/1862,i2_LQ_BOK_c33903/f1p6/2701,i2_LQ_BOK_c8483/f1p0/2231,i1_LQ_BOK_c18870/f2p4/1647,i2_LQ_BOK_c6525/f1p0/2618,i0_LQ_BOK_c85333/f1p0/855,i3_LQ_BOK_c7154/f1p1/3832,i2_LQ_BOK_c25375/f1p0/2457,i5_HQ_BOK_c1656/f3p0/5208,i1_LQ_BOK_c94905/f1p4/1649,i2_LQ_BOK_c28266/f1p0/2008,i2_HQ_BOK_c17182/f3p2/2259,i1_LQ_BOK_c124043/f1p6/1037,i3_HQ_BOK_c802/f3p0/3351,i1_HQ_BOK_c34947/f6p13/1973…
GO:0071554	cell wall organization or biogenesis	biological_process	1.6092e-06	0.00041223	131	10275	821	96461	i0_HQ_BOK_c7964/f6p0/734,i1_LQ_BOK_c44355/f1p1/1333,i1_HQ_BOK_c66324/f2p1/1290,i1_LQ_BOK_c56089/f1p0/1024,i6_LQ_BOK_c885/f1p0/6211,i1_LQ_BOK_c6280/f1p8/1266,i2_HQ_BOK_c12657/f4p0/2255,i0_LQ_BOK_c38611/f1p2/929,i0_LQ_BOK_c82021/f1p7/851,i0_LQ_BOK_c42029/f2p0/900,i1_LQ_BOK_c54609/f1p0/1061,i1_LQ_BOK_c45262/f1p2/1455,i1_HQ_BOK_c72427/f92p19/1499,i1_LQ_BOK_c38009/f1p8/1637,i1_LQ_BOK_c117543/f1p2/1324…
GO:0016874	ligase activity	molecular_function	2.0671e-06	0.00050748	246	10275	1751	96461	i4_LQ_BOK_c11769/f1p2/4246,i1_HQ_BOK_c66153/f2p9/1356,i1_LQ_BOK_c35211/f1p7/1467,i2_LQ_BOK_c24556/f1p3/2169,i1_LQ_BOK_c20895/f1p3/1598,i2_HQ_BOK_c21574/f2p0/2096,i0_LQ_BOK_c8134/f1p0/915,i1_LQ_BOK_c3012/f1p2/1323,i1_HQ_BOK_c61255/f2p7/1209,i1_HQ_BOK_c8048/f2p10/1473,i1_LQ_BOK_c131489/f1p9/1398,i2_HQ_BOK_c2520/f4p0/2472,i0_LQ_BOK_c159007/f1p0/869,i1_HQ_BOK_c6404/f3p10/1862,i3_LQ_BOK_c3105/f1p3/339…
GO:0009664	plant-type cell wall organization	biological_process	7.6585e-06	0.0017355	31	10275	116	96461	i0_LQ_BOK_c42029/f2p0/900,i0_LQ_BOK_c44933/f1p6/382,i1_LQ_BOK_c5035/f1p1/1433,i1_LQ_BOK_c135726/f1p0/1934,i1_LQ_BOK_c153316/f1p11/1024,i1_LQ_BOK_c45988/f1p23/1182,i1_LQ_BOK_c45262/f1p2/1455,i1_HQ_BOK_c3125/f8p4/1740,i2_LQ_BOK_c31730/f1p4/2118,i2_HQ_BOK_c2274/f2p6/2404,i0_LQ_BOK_c160014/f1p1/609,i1_LQ_BOK_c99124/f1p3/1705,i1_LQ_BOK_c128679/f1p6/2009,i0_LQ_BOK_c85606/f1p4/783,i0_LQ_BOK_c11837/f1p2/…
GO:0043168	anion binding	molecular_function	9.8896e-06	0.0021581	2055	10275	19191	96461	i1_LQ_BOK_c64785/f1p11/1538,i2_LQ_BOK_c35053/f1p2/2136,i5_LQ_BOK_c14348/f1p0/5085,i1_HQ_BOK_c115356/f3p7/1371,i1_LQ_BOK_c115518/f1p34/1591,i3_LQ_BOK_c7859/f1p0/3094,i2_LQ_BOK_c34169/f1p4/2062,i1_LQ_BOK_c82080/f1p4/1610,i1_LQ_BOK_c109298/f1p6/1279,i1_LQ_BOK_c30996/f1p5/1208,i0_LQ_BOK_c174368/f1p0/626,i1_LQ_BOK_c105549/f1p0/1064,i2_LQ_BOK_c11431/f1p75/2242,i1_LQ_BOK_c14143/f1p0/1093,i1_LQ_BOK_c4345…
GO:0071669	plant-type cell wall organization or biogenesis	biological_process	1.1384e-05	0.0023956	31	10275	118	96461	i2_LQ_BOK_c34600/f1p0/2258,i2_LQ_BOK_c17862/f1p1/2368,i1_LQ_BOK_c1305/f5p17/1513,i1_LQ_BOK_c129514/f1p7/1463,i1_HQ_BOK_c72427/f92p19/1499,i1_LQ_BOK_c52165/f1p4/1700,i0_HQ_BOK_c54137/f4p0/495,i0_HQ_BOK_c174598/f20p0/477,i0_LQ_BOK_c26469/f1p0/922,i1_LQ_BOK_c95514/f1p28/1256,i2_LQ_BOK_c26387/f2p0/2155,i1_LQ_BOK_c98458/f1p18/1477,i3_LQ_BOK_c5061/f1p2/3856,i0_LQ_BOK_c21440/f1p3/420,i1_LQ_BOK_c116481/f…
GO:0016161	beta-amylase activity	molecular_function	2.1992e-05	0.0044682	23	10275	79	96461	i0_LQ_BOK_c26052/f1p0/803,i1_HQ_BOK_c142793/f3p25/1261,i1_LQ_BOK_c107951/f79p0/1877,i2_LQ_BOK_c35870/f1p1/2502,i1_LQ_BOK_c64268/f1p18/1956,i1_LQ_BOK_c64011/f1p26/2031,i1_LQ_BOK_c4581/f1p19/2055,i0_LQ_BOK_c138134/f1p0/991,i1_HQ_BOK_c37546/f3p28/1924,i0_HQ_BOK_c98311/f2p7/779,i1_LQ_BOK_c153884/f1p11/1759,i1_HQ_BOK_c186/f87p19/1958,i0_LQ_BOK_c63442/f1p14/920,i1_HQ_BOK_c145273/f4p19/1366,i1_LQ_BOK_c1…
GO:0005199	structural constituent of cell wall	molecular_function	2.6427e-05	0.0051845	23	10275	79	96461	i0_LQ_BOK_c85606/f1p4/783,i0_LQ_BOK_c11837/f1p2/483,i1_LQ_BOK_c99124/f1p3/1705,i2_HQ_BOK_c2274/f2p6/2404,i0_LQ_BOK_c160014/f1p1/609,i1_HQ_BOK_c3125/f8p4/1740,i1_LQ_BOK_c45262/f1p2/1455,i1_LQ_BOK_c45988/f1p23/1182,i0_LQ_BOK_c42029/f2p0/900,i0_LQ_BOK_c44933/f1p6/382,i1_LQ_BOK_c135726/f1p0/1934,i1_LQ_BOK_c1305/f5p17/1513,i1_LQ_BOK_c129514/f1p7/1463,i1_HQ_BOK_c72427/f92p19/1499,i0_LQ_BOK_c26469/f1p0/…
GO:0042546	cell wall biogenesis	biological_process	2.7278e-05	0.0051845	72	10275	420	96461	i2_LQ_BOK_c4440/f1p0/2536,i0_HQ_BOK_c13547/f2p0/718,i0_LQ_BOK_c39010/f1p0/851,i1_LQ_BOK_c26974/f1p7/1594,i1_HQ_BOK_c105356/f3p24/1230,i6_LQ_BOK_c2380/f1p0/6834,i2_LQ_BOK_c3330/f1p0/2072,i1_LQ_BOK_c98458/f1p18/1477,i2_LQ_BOK_c26387/f2p0/2155,i0_HQ_BOK_c34577/f2p9/801,i1_LQ_BOK_c38084/f1p4/1473,i0_HQ_BOK_c131247/f2p9/670,i1_LQ_BOK_c116481/f1p1/1876,i1_LQ_BOK_c1305/f5p17/1513,i1_HQ_BOK_c156936/f2p8/…
GO:0009914	hormone transport	biological_process	6.1518e-05	0.010441	8	10275	16	96461	i1_LQ_BOK_c132597/f1p12/1340,i3_LQ_BOK_c2255/f1p0/3738,i2_LQ_BOK_c4982/f2p4/2304,i1_HQ_BOK_c16711/f4p12/1856,i2_LQ_BOK_c31738/f1p2/2878,i2_HQ_BOK_c1474/f2p6/2221,i1_HQ_BOK_c10976/f6p5/1723,i2_LQ_BOK_c36260/f1p2/2747
GO:0009926	auxin polar transport	biological_process	6.1518e-05	0.010441	8	10275	16	96461	i1_HQ_BOK_c10976/f6p5/1723,i2_LQ_BOK_c36260/f1p2/2747,i2_HQ_BOK_c1474/f2p6/2221,i2_LQ_BOK_c31738/f1p2/2878,i1_HQ_BOK_c16711/f4p12/1856,i2_LQ_BOK_c4982/f2p4/2304,i3_LQ_BOK_c2255/f1p0/3738,i1_LQ_BOK_c132597/f1p12/1340
GO:0060918	auxin transport	biological_process	6.1518e-05	0.010441	8	10275	16	96461	i3_LQ_BOK_c2255/f1p0/3738,i1_LQ_BOK_c132597/f1p12/1340,i2_LQ_BOK_c4982/f2p4/2304,i2_LQ_BOK_c36260/f1p2/2747,i1_HQ_BOK_c10976/f6p5/1723,i1_HQ_BOK_c16711/f4p12/1856,i2_HQ_BOK_c1474/f2p6/2221,i2_LQ_BOK_c31738/f1p2/2878
GO:0006026	aminoglycan catabolic process	biological_process	6.202e-05	0.010441	46	10275	260	96461	i2_HQ_BOK_c7314/f7p4/2476,i1_HQ_BOK_c145292/f5p4/1117,i2_LQ_BOK_c37420/f1p0/2550,i0_LQ_BOK_c51965/f17p0/871,i0_LQ_BOK_c101131/f1p0/616,i3_LQ_BOK_c2979/f1p219/3056,i1_LQ_BOK_c98603/f1p13/1320,i3_HQ_BOK_c8190/f21p66/3142,i3_LQ_BOK_c7472/f1p1/3020,i6_LQ_BOK_c953/f1p7/6213,i2_LQ_BOK_c3594/f1p6/2518,i1_LQ_BOK_c4581/f1p19/2055,i0_LQ_BOK_c85173/f1p11/598,i2_LQ_BOK_c10084/f1p0/2938,i1_LQ_BOK_c41739/f1p22…
GO:0016491	oxidoreductase activity	molecular_function	6.6507e-05	0.010885	1266	10275	10550	96461	i1_HQ_BOK_c19585/f3p34/1922,i2_HQ_BOK_c6137/f4p0/2163,i1_HQ_BOK_c21027/f3p3/1447,i6_LQ_BOK_c593/f1p0/6947,i0_HQ_BOK_c122606/f2p0/497,i1_LQ_BOK_c105561/f1p6/988,i1_HQ_BOK_c36323/f7p2/1339,i1_HQ_BOK_c88565/f2p13/1748,i1_LQ_BOK_c93940/f1p6/1640,i0_LQ_BOK_c26477/f1p0/972,i1_LQ_BOK_c38582/f1p12/1224,i0_LQ_BOK_c80525/f1p42/970,i2_LQ_BOK_c33159/f1p0/2235,i3_HQ_BOK_c949/f2p0/3995,i3_LQ_BOK_c5412/f1p0/333…
GO:0030246	carbohydrate binding	molecular_function	7.1459e-05	0.010955	87	10275	577	96461	i2_LQ_BOK_c9167/f1p1/2260,i2_HQ_BOK_c40660/f5p0/2857,i2_LQ_BOK_c5138/f5p0/2397,i4_LQ_BOK_c6583/f1p0/4505,i0_LQ_BOK_c38551/f1p2/699,i2_LQ_BOK_c4772/f1p5/2409,i1_LQ_BOK_c93028/f1p3/1115,i1_LQ_BOK_c34677/f1p4/1643,i3_LQ_BOK_c6534/f1p0/3889,i3_HQ_BOK_c541/f5p0/3495,i1_LQ_BOK_c15186/f1p14/1077,i1_LQ_BOK_c5035/f1p1/1433,i0_LQ_BOK_c37215/f1p0/660,i1_LQ_BOK_c12313/f1p3/1408,i1_LQ_BOK_c47573/f1p3/1371,i2_…
GO:0008652	cellular amino acid biosynthetic process	biological_process	7.392e-05	0.010955	241	10275	1856	96461	i1_HQ_BOK_c5948/f10p3/1527,i0_HQ_BOK_c174616/f3p0/747,i1_HQ_BOK_c157118/f17p35/1045,i1_LQ_BOK_c10387/f1p8/1285,i1_HQ_BOK_c2149/f8p3/1937,i2_HQ_BOK_c29653/f3p0/2057,i2_LQ_BOK_c21233/f1p0/2092,i2_LQ_BOK_c22341/f1p2/2856,i1_LQ_BOK_c102199/f1p4/1055,i6_LQ_BOK_c500/f1p0/6118,i1_HQ_BOK_c19540/f3p13/1381,i1_LQ_BOK_c46430/f1p2/1533,i0_LQ_BOK_c134072/f1p0/816,i1_LQ_BOK_c161737/f1p8/1893,i1_LQ_BOK_c134798/…
GO:0043167	ion binding	molecular_function	7.6502e-05	0.010955	3381	10275	31844	96461	i2_HQ_BOK_c29653/f3p0/2057,i2_LQ_BOK_c32707/f1p1/2976,i1_LQ_BOK_c74945/f1p2/1728,i0_LQ_BOK_c54153/f1p0/732,i3_LQ_BOK_c3358/f1p7/3560,i0_LQ_BOK_c131679/f1p0/1014,i2_HQ_BOK_c6344/f3p0/2114,i1_LQ_BOK_c148450/f1p23/1401,i3_LQ_BOK_c3401/f1p11/3057,i2_LQ_BOK_c40931/f2p0/2119,i2_LQ_BOK_c8517/f1p0/2179,i1_LQ_BOK_c45622/f6p4/1367,i0_LQ_BOK_c80282/f1p14/984,i1_LQ_BOK_c65979/f1p0/1559,i2_LQ_BOK_c11983/f1p0/…
GO:0004812	aminoacyl-tRNA ligase activity	molecular_function	8.107e-05	0.010955	106	10275	666	96461	i1_HQ_BOK_c4878/f6p8/1745,i2_LQ_BOK_c3959/f1p0/2922,i3_LQ_BOK_c3271/f1p8/3269,i3_HQ_BOK_c936/f2p0/3787,i1_LQ_BOK_c148050/f1p3/1570,i0_HQ_BOK_c173456/f3p0/861,i2_LQ_BOK_c23385/f1p1/2211,i0_LQ_BOK_c20102/f1p11/882,i1_LQ_BOK_c59306/f1p5/1415,i1_HQ_BOK_c12575/f5p6/1416,i1_HQ_BOK_c51858/f2p9/1223,i2_LQ_BOK_c8517/f1p0/2179,i1_HQ_BOK_c72790/f2p8/1261,i1_HQ_BOK_c47759/f3p9/1960,i0_LQ_BOK_c23477/f1p0/980,…
GO:0006418	tRNA aminoacylation for protein translation	biological_process	8.2396e-05	0.010955	108	10275	681	96461	i0_LQ_BOK_c76634/f1p0/556,i1_HQ_BOK_c6061/f2p10/1437,i2_LQ_BOK_c35983/f1p7/3003,i1_HQ_BOK_c58990/f3p4/1371,i3_HQ_BOK_c424/f7p0/3503,i3_LQ_BOK_c7525/f1p10/3011,i3_HQ_BOK_c440/f6p0/3516,i2_LQ_BOK_c21627/f1p0/2515,i1_HQ_BOK_c101868/f2p5/1097,i0_LQ_BOK_c12453/f1p6/892,i2_HQ_BOK_c41202/f10p0/2057,i1_HQ_BOK_c17061/f2p4/1978,i2_LQ_BOK_c14689/f1p0/2010,i0_LQ_BOK_c82243/f2p19/776,i1_LQ_BOK_c23501/f1p9/170…
GO:0004565	beta-galactosidase activity	molecular_function	8.2487e-05	0.010955	23	10275	95	96461	i1_HQ_BOK_c1387/f8p20/1680,i3_LQ_BOK_c7472/f1p1/3020,i3_HQ_BOK_c8190/f21p66/3142,i2_HQ_BOK_c11360/f7p0/2474,i2_HQ_BOK_c4137/f3p1/2719,i3_LQ_BOK_c2979/f1p219/3056,i2_LQ_BOK_c2952/f5p2/2585,i3_LQ_BOK_c6456/f1p0/3400,i3_LQ_BOK_c7965/f1p2/3027,i2_HQ_BOK_c7314/f7p4/2476,i2_LQ_BOK_c26217/f1p3/2708,i2_LQ_BOK_c37420/f1p0/2550,i2_HQ_BOK_c40660/f5p0/2857,i2_HQ_BOK_c1448/f3p15/2981,i0_LQ_BOK_c14383/f1p0/816…
GO:0009341	beta-galactosidase complex	cellular_component	8.2487e-05	0.010955	23	10275	95	96461	i2_HQ_BOK_c4137/f3p1/2719,i3_LQ_BOK_c2979/f1p219/3056,i3_LQ_BOK_c6456/f1p0/3400,i2_LQ_BOK_c2952/f5p2/2585,i3_LQ_BOK_c7965/f1p2/3027,i2_LQ_BOK_c26217/f1p3/2708,i2_LQ_BOK_c37420/f1p0/2550,i2_HQ_BOK_c7314/f7p4/2476,i1_HQ_BOK_c1387/f8p20/1680,i3_LQ_BOK_c7472/f1p1/3020,i3_HQ_BOK_c8190/f21p66/3142,i2_HQ_BOK_c11360/f7p0/2474,i0_LQ_BOK_c161826/f1p0/563,i1_HQ_BOK_c75849/f2p4/1322,i2_LQ_BOK_c10084/f1p0/293…
GO:0043038	amino acid activation	biological_process	8.4186e-05	0.010955	113	10275	730	96461	i2_LQ_BOK_c3959/f1p0/2922,i1_HQ_BOK_c4878/f6p8/1745,i3_LQ_BOK_c3271/f1p8/3269,i3_HQ_BOK_c936/f2p0/3787,i1_HQ_BOK_c21263/f2p6/1252,i1_LQ_BOK_c59306/f1p5/1415,i0_HQ_BOK_c173456/f3p0/861,i1_LQ_BOK_c148050/f1p3/1570,i0_LQ_BOK_c20102/f1p11/882,i2_LQ_BOK_c23385/f1p1/2211,i1_HQ_BOK_c51858/f2p9/1223,i2_LQ_BOK_c8517/f1p0/2179,i0_LQ_BOK_c5293/f1p0/608,i1_HQ_BOK_c12575/f5p6/1416,i1_LQ_BOK_c116930/f1p8/1485,…
GO:0043039	tRNA aminoacylation	biological_process	8.4186e-05	0.010955	113	10275	730	96461	i0_HQ_BOK_c37111/f2p1/960,i2_HQ_BOK_c1998/f6p10/2297,i2_HQ_BOK_c40745/f7p1/2112,i1_HQ_BOK_c3335/f17p8/1922,i1_HQ_BOK_c112370/f2p10/1748,i1_LQ_BOK_c51599/f1p0/1414,i0_LQ_BOK_c60008/f1p0/846,i3_HQ_BOK_c477/f5p0/3535,i1_LQ_BOK_c7767/f1p4/1446,i3_LQ_BOK_c3105/f1p3/3396,i2_LQ_BOK_c35397/f1p16/2209,i1_LQ_BOK_c135783/f1p8/1773,i0_HQ_BOK_c58526/f2p0/834,i1_HQ_BOK_c6170/f3p9/1713,i2_LQ_BOK_c24060/f1p0/255…
GO:1901607	alpha-amino acid biosynthetic process	biological_process	8.5527e-05	0.010955	233	10275	1801	96461	i0_LQ_BOK_c43219/f1p1/834,i1_LQ_BOK_c129089/f1p2/1834,i1_HQ_BOK_c44264/f4p20/1431,i0_HQ_BOK_c34577/f2p9/801,i1_HQ_BOK_c60507/f2p10/1871,i1_HQ_BOK_c17021/f8p4/1687,i0_HQ_BOK_c55768/f2p0/709,i1_HQ_BOK_c26700/f30p22/1709,i1_HQ_BOK_c156936/f2p8/1338,i0_HQ_BOK_c177023/f6p0/809,i6_LQ_BOK_c953/f1p7/6213,i1_LQ_BOK_c133745/f1p271/1620,i2_LQ_BOK_c18304/f1p10/2590,i5_LQ_BOK_c14348/f1p0/5085,i2_HQ_BOK_c41631…
GO:0016160	amylase activity	molecular_function	0.00013719	0.017156	29	10275	124	96461	i1_LQ_BOK_c148739/f1p9/1767,i0_LQ_BOK_c98913/f1p1/731,i1_HQ_BOK_c4379/f12p18/1907,i1_HQ_BOK_c37790/f2p5/1359,i1_LQ_BOK_c155841/f1p3/1081,i0_LQ_BOK_c138574/f1p0/591,i2_LQ_BOK_c11085/f1p32/2128,i1_LQ_BOK_c40474/f1p26/1548,i1_HQ_BOK_c145273/f4p19/1366,i1_LQ_BOK_c13046/f1p8/1352,i1_HQ_BOK_c23740/f3p4/1708,i0_LQ_BOK_c63442/f1p14/920,i1_HQ_BOK_c11711/f5p13/1918,i2_HQ_BOK_c29844/f2p0/2075,i1_HQ_BOK_c186…
GO:0009097	isoleucine biosynthetic process	biological_process	0.00014315	0.017156	25	10275	103	96461	i0_LQ_BOK_c20336/f1p6/633,i1_HQ_BOK_c13891/f2p16/1358,i2_LQ_BOK_c43223/f1p0/2003,i3_HQ_BOK_c336/f9p0/3514,i1_HQ_BOK_c60507/f2p10/1871,i1_LQ_BOK_c52371/f1p11/1390,i2_LQ_BOK_c31450/f1p20/2317,i1_LQ_BOK_c38944/f1p9/1966,i1_LQ_BOK_c5043/f1p4/1766,i1_HQ_BOK_c112370/f2p10/1748,i0_LQ_BOK_c176779/f3p0/660,i2_LQ_BOK_c3959/f1p0/2922,i0_LQ_BOK_c174833/f2p0/735,i1_HQ_BOK_c81592/f2p7/1286,i0_LQ_BOK_c12453/f1p…
GO:0009099	valine biosynthetic process	biological_process	0.00014315	0.017156	25	10275	103	96461	i2_LQ_BOK_c31450/f1p20/2317,i1_LQ_BOK_c52371/f1p11/1390,i1_LQ_BOK_c5043/f1p4/1766,i1_LQ_BOK_c38944/f1p9/1966,i1_HQ_BOK_c13891/f2p16/1358,i0_LQ_BOK_c20336/f1p6/633,i1_HQ_BOK_c60507/f2p10/1871,i3_HQ_BOK_c336/f9p0/3514,i2_LQ_BOK_c43223/f1p0/2003,i1_LQ_BOK_c116930/f1p8/1485,i2_HQ_BOK_c41229/f6p0/2050,i2_LQ_BOK_c35397/f1p16/2209,i2_LQ_BOK_c21627/f1p0/2515,i3_LQ_BOK_c3105/f1p3/3396,i1_HQ_BOK_c58990/f3p…
GO:0009098	leucine biosynthetic process	biological_process	0.00014693	0.017156	26	10275	111	96461	i1_HQ_BOK_c60507/f2p10/1871,i3_HQ_BOK_c336/f9p0/3514,i2_LQ_BOK_c43223/f1p0/2003,i1_HQ_BOK_c13891/f2p16/1358,i0_LQ_BOK_c20336/f1p6/633,i1_LQ_BOK_c5043/f1p4/1766,i1_LQ_BOK_c38944/f1p9/1966,i2_LQ_BOK_c31450/f1p20/2317,i1_LQ_BOK_c52371/f1p11/1390,i1_HQ_BOK_c79841/f2p20/1327,i1_LQ_BOK_c24014/f1p5/1451,i1_HQ_BOK_c17061/f2p4/1978,i1_HQ_BOK_c81592/f2p7/1286,i2_LQ_BOK_c3959/f1p0/2922,i0_LQ_BOK_c174833/f2p…
GO:0071555	cell wall organization	biological_process	0.0001485	0.017156	64	10275	375	96461	i1_LQ_BOK_c93653/f1p0/1787,i2_LQ_BOK_c31730/f1p4/2118,i0_LQ_BOK_c142553/f1p0/659,i0_LQ_BOK_c55905/f1p0/900,i0_LQ_BOK_c103213/f1p0/723,i1_LQ_BOK_c1305/f5p17/1513,i3_LQ_BOK_c7251/f1p18/3886,i0_HQ_BOK_c11557/f4p0/884,i0_LQ_BOK_c26469/f1p0/922,i1_LQ_BOK_c52165/f1p4/1700,i2_LQ_BOK_c26387/f2p0/2155,i1_LQ_BOK_c98458/f1p18/1477,i0_HQ_BOK_c4012/f2p3/472,i1_LQ_BOK_c116481/f1p1/1876,i2_LQ_BOK_c33761/f1p0/20…
GO:0045229	external encapsulating structure organization	biological_process	0.00015917	0.017926	64	10275	376	96461	i0_LQ_BOK_c44933/f1p6/382,i1_LQ_BOK_c45988/f1p23/1182,i1_LQ_BOK_c153316/f1p11/1024,i1_LQ_BOK_c87243/f1p11/1056,i2_LQ_BOK_c6805/f1p4/2131,i2_HQ_BOK_c2274/f2p6/2404,i2_LQ_BOK_c25875/f1p0/2077,i1_LQ_BOK_c52711/f1p5/1494,i1_LQ_BOK_c144847/f1p12/1939,i1_LQ_BOK_c99124/f1p3/1705,i0_LQ_BOK_c129123/f1p0/794,i0_LQ_BOK_c130244/f1p0/722,i1_LQ_BOK_c80271/f1p2/1877,i1_LQ_BOK_c95514/f1p28/1256,i1_HQ_BOK_c21718/…
GO:0016875	ligase activity, forming carbon-oxygen bonds	molecular_function	0.00016429	0.017926	109	10275	712	96461	i0_LQ_BOK_c12453/f1p6/892,i1_HQ_BOK_c101868/f2p5/1097,i2_LQ_BOK_c14689/f1p0/2010,i1_HQ_BOK_c17061/f2p4/1978,i2_HQ_BOK_c41202/f10p0/2057,i2_HQ_BOK_c1369/f8p13/2223,i1_HQ_BOK_c35189/f2p3/1714,i1_LQ_BOK_c23501/f1p9/1700,i1_HQ_BOK_c6061/f2p10/1437,i0_LQ_BOK_c76634/f1p0/556,i3_HQ_BOK_c424/f7p0/3503,i1_HQ_BOK_c58990/f3p4/1371,i2_LQ_BOK_c35983/f1p7/3003,i3_LQ_BOK_c7525/f1p10/3011,i5_HQ_BOK_c13622/f4p1/5…
GO:0016876	ligase activity, forming aminoacyl-tRNA and related compounds	molecular_function	0.00016429	0.017926	109	10275	712	96461	i0_LQ_BOK_c12453/f1p6/892,i1_HQ_BOK_c101868/f2p5/1097,i2_LQ_BOK_c14689/f1p0/2010,i2_HQ_BOK_c41202/f10p0/2057,i1_HQ_BOK_c17061/f2p4/1978,i1_HQ_BOK_c35189/f2p3/1714,i2_HQ_BOK_c1369/f8p13/2223,i1_LQ_BOK_c23501/f1p9/1700,i1_HQ_BOK_c6061/f2p10/1437,i0_LQ_BOK_c76634/f1p0/556,i3_HQ_BOK_c424/f7p0/3503,i2_LQ_BOK_c35983/f1p7/3003,i1_HQ_BOK_c58990/f3p4/1371,i3_LQ_BOK_c7525/f1p10/3011,i5_HQ_BOK_c13622/f4p1/5…
GO:0044421	extracellular region part	cellular_component	0.00018363	0.019672	162	10275	1164	96461	i2_LQ_BOK_c8463/f1p8/2108,i2_LQ_BOK_c36842/f1p4/2059,i0_HQ_BOK_c1092/f12p0/702,i0_LQ_BOK_c84668/f1p0/874,i2_LQ_BOK_c14768/f1p0/2038,i2_LQ_BOK_c10523/f1p0/2156,i2_LQ_BOK_c8483/f1p0/2231,i0_LQ_BOK_c28855/f1p0/675,i1_LQ_BOK_c62156/f1p5/1714,i1_LQ_BOK_c105549/f1p0/1064,i0_LQ_BOK_c6209/f1p24/902,i0_LQ_BOK_c9397/f1p3/972,i5_LQ_BOK_c12229/f1p0/5026,i2_LQ_BOK_c13312/f1p0/2473,i2_LQ_BOK_c20926/f1p0/2131,i…
GO:0006022	aminoglycan metabolic process	biological_process	0.00018698	0.019673	86	10275	567	96461	i0_LQ_BOK_c39010/f1p0/851,i0_HQ_BOK_c13547/f2p0/718,i2_HQ_BOK_c40812/f6p0/2141,i2_LQ_BOK_c4440/f1p0/2536,i0_LQ_BOK_c162748/f1p0/932,i6_LQ_BOK_c2380/f1p0/6834,i1_LQ_BOK_c26974/f1p7/1594,i1_HQ_BOK_c105356/f3p24/1230,i0_LQ_BOK_c57484/f1p0/719,i0_HQ_BOK_c131247/f2p9/670,i0_LQ_BOK_c101131/f1p0/616,i1_LQ_BOK_c38084/f1p4/1473,i3_LQ_BOK_c2979/f1p219/3056,i0_HQ_BOK_c34577/f2p9/801,i1_LQ_BOK_c98603/f1p13/1…
GO:0016624	oxidoreductase activity, acting on the aldehyde or oxo group of donors, disulfide as acceptor	molecular_function	0.0002116	0.021518	28	10275	126	96461	i0_LQ_BOK_c79654/f1p2/533,i2_HQ_BOK_c6137/f4p0/2163,i0_HQ_BOK_c3305/f3p0/532,i2_LQ_BOK_c4473/f1p0/2184,i3_LQ_BOK_c5209/f1p2/3325,i2_LQ_BOK_c34801/f1p0/2411,i2_LQ_BOK_c10060/f1p76/2821,i3_HQ_BOK_c349/f6p0/3325,i2_LQ_BOK_c25590/f1p2/2823,i2_LQ_BOK_c32805/f1p0/2534,i1_LQ_BOK_c91971/f1p4/1140,i3_LQ_BOK_c5670/f1p9/3462,i0_LQ_BOK_c20336/f1p6/633,i1_LQ_BOK_c4625/f1p8/1169,i2_HQ_BOK_c31069/f2p0/2560,i4_L…
GO:0097367	carbohydrate derivative binding	molecular_function	0.00021182	0.021518	1762	10275	16883	96461	i2_LQ_BOK_c23852/f1p0/2059,i1_HQ_BOK_c18494/f8p0/1564,i2_LQ_BOK_c17752/f1p3/2116,i1_LQ_BOK_c31265/f1p200/1720,i3_LQ_BOK_c1298/f1p0/3290,i1_LQ_BOK_c103589/f1p14/1012,i2_LQ_BOK_c33845/f1p0/2116,i3_LQ_BOK_c1681/f1p0/3986,i1_LQ_BOK_c130426/f1p1/1843,i0_LQ_BOK_c132442/f1p11/920,i1_HQ_BOK_c51507/f2p15/1628,i0_LQ_BOK_c59633/f1p0/646,i1_LQ_BOK_c75503/f1p5/1520,i0_LQ_BOK_c183151/f1p0/658,i4_LQ_BOK_c9659/f…
GO:0032555	purine ribonucleotide binding	molecular_function	0.00023201	0.02317	1725	10275	16554	96461	i0_LQ_BOK_c24006/f1p0/857,i1_LQ_BOK_c46132/f1p10/1511,i1_LQ_BOK_c61204/f1p0/1994,i2_LQ_BOK_c3594/f1p6/2518,i0_LQ_BOK_c99874/f1p10/829,i2_LQ_BOK_c25914/f1p0/2396,i1_HQ_BOK_c30324/f3p5/1257,i2_LQ_BOK_c17501/f1p13/2432,i2_HQ_BOK_c10195/f2p6/2707,i5_LQ_BOK_c4417/f1p0/5425,i1_LQ_BOK_c110714/f1p4/1689,i1_LQ_BOK_c142852/f1p3/1032,i1_LQ_BOK_c135288/f1p204/1114,i1_LQ_BOK_c130174/f1p14/1892,i1_HQ_BOK_c2631…
GO:0032553	ribonucleotide binding	molecular_function	0.00024051	0.023618	1745	10275	16727	96461	i1_LQ_BOK_c76068/f1p2/1430,i1_HQ_BOK_c159411/f4p7/1379,i1_HQ_BOK_c2344/f16p14/1999,i4_LQ_BOK_c12162/f1p0/4297,i1_HQ_BOK_c30265/f3p3/1309,i2_LQ_BOK_c3044/f1p0/2584,i2_LQ_BOK_c37939/f1p6/2319,i2_HQ_BOK_c30646/f4p0/2344,i1_LQ_BOK_c95236/f1p5/1826,i1_LQ_BOK_c81962/f1p7/1365,i1_LQ_BOK_c64238/f1p5/2004,i2_LQ_BOK_c9261/f1p7/2227,i2_HQ_BOK_c40854/f5p0/2148,i1_LQ_BOK_c33954/f1p3/1357,i1_LQ_BOK_c92353/f1p1…
GO:0001883	purine nucleoside binding	molecular_function	0.00025144	0.023895	1724	10275	16552	96461	i2_LQ_BOK_c7638/f1p2/2282,i0_LQ_BOK_c99797/f1p6/883,i1_LQ_BOK_c18980/f1p6/1539,i0_LQ_BOK_c127206/f1p0/583,i4_LQ_BOK_c3263/f2p2/4989,i1_HQ_BOK_c144856/f4p9/1268,i4_LQ_BOK_c9986/f1p34/4468,i4_LQ_BOK_c10320/f1p0/4851,i1_HQ_BOK_c9327/f2p264/1385,i2_HQ_BOK_c40848/f4p0/2344,i1_HQ_BOK_c109122/f2p5/1150,i2_LQ_BOK_c20926/f1p0/2131,i3_LQ_BOK_c3735/f1p5/3727,i1_LQ_BOK_c114054/f1p9/1739,i0_HQ_BOK_c77509/f3p0…
GO:0032550	purine ribonucleoside binding	molecular_function	0.00025144	0.023895	1724	10275	16552	96461	i2_LQ_BOK_c37939/f1p6/2319,i2_LQ_BOK_c3044/f1p0/2584,i4_LQ_BOK_c12162/f1p0/4297,i1_HQ_BOK_c30265/f3p3/1309,i1_HQ_BOK_c159411/f4p7/1379,i1_LQ_BOK_c76068/f1p2/1430,i1_HQ_BOK_c2344/f16p14/1999,i1_LQ_BOK_c92353/f1p14/1874,i2_LQ_BOK_c14682/f1p0/2014,i1_LQ_BOK_c54731/f1p2/1063,i1_LQ_BOK_c33954/f1p3/1357,i2_HQ_BOK_c40854/f5p0/2148,i1_LQ_BOK_c81962/f1p7/1365,i1_LQ_BOK_c64238/f1p5/2004,i2_LQ_BOK_c9261/f1p…
GO:0032549	ribonucleoside binding	molecular_function	0.00026568	0.024847	1724	10275	16562	96461	i1_LQ_BOK_c1017/f20p5/1608,i2_LQ_BOK_c4044/f1p0/2920,i5_LQ_BOK_c4660/f1p12/5473,i1_HQ_BOK_c119144/f5p5/1090,i1_HQ_BOK_c1561/f6p1/1706,i1_HQ_BOK_c1319/f16p24/1602,i4_LQ_BOK_c9037/f1p8/4822,i1_LQ_BOK_c113125/f1p17/1304,i2_LQ_BOK_c13176/f1p0/2083,i3_HQ_BOK_c936/f2p0/3787,i2_LQ_BOK_c12161/f1p5/2069,i1_HQ_BOK_c57776/f10p10/1647,i1_LQ_BOK_c38144/f1p2/1876,i5_LQ_BOK_c8870/f1p0/5347,i0_LQ_BOK_c77581/f2p0…
GO:0017076	purine nucleotide binding	molecular_function	0.00027232	0.025071	1738	10275	16675	96461	i3_LQ_BOK_c1732/f1p0/3151,i4_LQ_BOK_c11785/f1p0/4317,i1_LQ_BOK_c60412/f1p1/1436,i1_LQ_BOK_c41667/f1p9/1108,i1_LQ_BOK_c98018/f1p3/1222,i1_LQ_BOK_c129089/f1p2/1834,i1_LQ_BOK_c33832/f1p15/1745,i1_LQ_BOK_c131599/f1p15/1141,i2_HQ_BOK_c22378/f4p0/2540,i2_LQ_BOK_c41976/f1p0/2132,i0_HQ_BOK_c96575/f11p4/745,i0_LQ_BOK_c43829/f1p0/893,i1_LQ_BOK_c65709/f1p10/1863,i2_LQ_BOK_c3496/f1p0/2635,i2_HQ_BOK_c29569/f6…
GO:0001882	nucleoside binding	molecular_function	0.00029333	0.026589	1724	10275	16572	96461	i1_LQ_BOK_c110015/f1p6/1976,i1_LQ_BOK_c45321/f1p7/1827,i3_LQ_BOK_c4306/f1p0/3079,i2_HQ_BOK_c17075/f2p0/2190,i2_HQ_BOK_c15997/f41p0/2391,i2_HQ_BOK_c22434/f2p4/2894,i0_LQ_BOK_c170903/f2p0/726,i0_HQ_BOK_c18416/f3p0/750,i1_LQ_BOK_c32116/f1p3/1864,i1_HQ_BOK_c17061/f2p4/1978,i0_HQ_BOK_c22199/f2p6/900,i4_LQ_BOK_c10113/f1p1/4492,i1_LQ_BOK_c75860/f1p4/1662,i1_HQ_BOK_c16845/f3p26/1180,i3_LQ_BOK_c7549/f1p0/…
GO:0004645	phosphorylase activity	molecular_function	0.00032083	0.026841	15	10275	57	96461	i3_HQ_BOK_c8368/f15p0/3082,i2_LQ_BOK_c12701/f1p5/2232,i2_LQ_BOK_c5199/f1p3/2950,i2_LQ_BOK_c20581/f1p0/2990,i1_HQ_BOK_c158320/f12p32/1156,i2_LQ_BOK_c33754/f1p3/2974,i1_LQ_BOK_c59428/f1p14/1379,i2_LQ_BOK_c32357/f1p0/2747,i2_HQ_BOK_c41680/f11p1/2121,i2_LQ_BOK_c8440/f1p1/2841,i1_LQ_BOK_c51699/f1p26/1748,i2_HQ_BOK_c41693/f10p0/2375,i2_LQ_BOK_c3513/f1p0/2798,i3_LQ_BOK_c5145/f1p3/3176,i2_LQ_BOK_c23192/f…
GO:0008184	glycogen phosphorylase activity	molecular_function	0.00032083	0.026841	15	10275	57	96461	i2_LQ_BOK_c3513/f1p0/2798,i3_LQ_BOK_c5145/f1p3/3176,i2_LQ_BOK_c23192/f3p2/2991,i2_LQ_BOK_c8440/f1p1/2841,i2_HQ_BOK_c41693/f10p0/2375,i1_LQ_BOK_c51699/f1p26/1748,i1_LQ_BOK_c59428/f1p14/1379,i2_LQ_BOK_c32357/f1p0/2747,i2_HQ_BOK_c41680/f11p1/2121,i2_LQ_BOK_c5199/f1p3/2950,i2_LQ_BOK_c20581/f1p0/2990,i3_HQ_BOK_c8368/f15p0/3082,i2_LQ_BOK_c12701/f1p5/2232,i1_HQ_BOK_c158320/f12p32/1156,i2_LQ_BOK_c33754/f…
GO:0005984	disaccharide metabolic process	biological_process	0.00032131	0.026841	186	10275	1690	96461	i1_HQ_BOK_c7454/f2p6/1349,i1_LQ_BOK_c165490/f1p4/1012,i2_LQ_BOK_c24454/f2p0/2697,i2_LQ_BOK_c11058/f1p3/2822,i4_LQ_BOK_c5002/f1p5/4747,i1_LQ_BOK_c64011/f1p26/2031,i1_LQ_BOK_c93653/f1p0/1787,i1_LQ_BOK_c18629/f1p15/1621,i0_LQ_BOK_c54984/f1p0/504,i2_HQ_BOK_c8601/f5p0/2924,i2_LQ_BOK_c26450/f1p0/2892,i2_LQ_BOK_c5448/f1p1/2537,i2_LQ_BOK_c5567/f1p0/2903,i2_LQ_BOK_c33761/f1p0/2047,i0_HQ_BOK_c11557/f4p0/88…
GO:0022898	regulation of transmembrane transporter activity	biological_process	0.00033256	0.026841	8	10275	25	96461	i2_LQ_BOK_c36260/f1p2/2747,i2_HQ_BOK_c1474/f2p6/2221,i2_LQ_BOK_c31738/f1p2/2878,i1_HQ_BOK_c16711/f4p12/1856,i2_LQ_BOK_c10125/f1p0/2653,i3_LQ_BOK_c7333/f1p0/3942,i3_LQ_BOK_c3656/f1p8/3999,i2_LQ_BOK_c4982/f2p4/2304
GO:0032409	regulation of transporter activity	biological_process	0.00033256	0.026841	8	10275	25	96461	i2_LQ_BOK_c36260/f1p2/2747,i2_LQ_BOK_c31738/f1p2/2878,i2_HQ_BOK_c1474/f2p6/2221,i1_HQ_BOK_c16711/f4p12/1856,i2_LQ_BOK_c10125/f1p0/2653,i3_LQ_BOK_c3656/f1p8/3999,i3_LQ_BOK_c7333/f1p0/3942,i2_LQ_BOK_c4982/f2p4/2304
GO:0032412	regulation of ion transmembrane transporter activity	biological_process	0.00033256	0.026841	8	10275	25	96461	i2_LQ_BOK_c36260/f1p2/2747,i1_HQ_BOK_c16711/f4p12/1856,i2_HQ_BOK_c1474/f2p6/2221,i2_LQ_BOK_c31738/f1p2/2878,i3_LQ_BOK_c7333/f1p0/3942,i3_LQ_BOK_c3656/f1p8/3999,i2_LQ_BOK_c10125/f1p0/2653,i2_LQ_BOK_c4982/f2p4/2304
GO:0034762	regulation of transmembrane transport	biological_process	0.00033256	0.026841	8	10275	25	96461	i2_LQ_BOK_c36260/f1p2/2747,i2_LQ_BOK_c31738/f1p2/2878,i2_HQ_BOK_c1474/f2p6/2221,i1_HQ_BOK_c16711/f4p12/1856,i2_LQ_BOK_c10125/f1p0/2653,i3_LQ_BOK_c3656/f1p8/3999,i3_LQ_BOK_c7333/f1p0/3942,i2_LQ_BOK_c4982/f2p4/2304
GO:0034765	regulation of ion transmembrane transport	biological_process	0.00033256	0.026841	8	10275	25	96461	i3_LQ_BOK_c7333/f1p0/3942,i3_LQ_BOK_c3656/f1p8/3999,i2_LQ_BOK_c10125/f1p0/2653,i2_LQ_BOK_c4982/f2p4/2304,i2_LQ_BOK_c36260/f1p2/2747,i1_HQ_BOK_c16711/f4p12/1856,i2_HQ_BOK_c1474/f2p6/2221,i2_LQ_BOK_c31738/f1p2/2878
GO:0035639	purine ribonucleoside triphosphate binding	molecular_function	0.00043353	0.034162	1698	10275	16301	96461	i1_HQ_BOK_c35353/f2p12/1233,i4_LQ_BOK_c11923/f1p1/4284,i6_LQ_BOK_c1150/f1p6/6166,i2_LQ_BOK_c32225/f1p0/2633,i1_LQ_BOK_c95519/f1p29/1532,i2_LQ_BOK_c18609/f1p5/2222,i3_LQ_BOK_c7217/f1p0/3135,i1_LQ_BOK_c166043/f1p0/1006,i2_LQ_BOK_c34070/f1p2/2394,i0_LQ_BOK_c101385/f1p0/875,i5_LQ_BOK_c7212/f1p2/5380,i3_LQ_BOK_c3835/f1p1/3333,i1_LQ_BOK_c51028/f1p1/1746,i1_LQ_BOK_c159216/f1p13/1521,i1_LQ_BOK_c59619/f1p…
GO:0030126	COPI vesicle coat	cellular_component	0.00044645	0.034162	27	10275	145	96461	i0_LQ_BOK_c43908/f1p0/662,i2_LQ_BOK_c20582/f1p0/2043,i2_HQ_BOK_c8211/f3p0/2974,i3_LQ_BOK_c2669/f1p0/3144,i1_LQ_BOK_c75065/f1p25/1986,i1_LQ_BOK_c122194/f1p22/1097,i4_HQ_BOK_c11262/f8p3/4201,i4_LQ_BOK_c12436/f1p0/4280,i3_LQ_BOK_c8060/f1p8/3245,i2_LQ_BOK_c22082/f1p8/2220,i2_LQ_BOK_c5711/f1p0/2168,i3_LQ_BOK_c2844/f1p1/3074,i1_LQ_BOK_c75289/f1p16/1700,i4_LQ_BOK_c11807/f1p4/4100,i4_LQ_BOK_c11596/f1p19/…
GO:0030137	COPI-coated vesicle	cellular_component	0.00044645	0.034162	27	10275	145	96461	i2_HQ_BOK_c7848/f3p9/2314,i2_LQ_BOK_c26500/f1p0/2176,i1_LQ_BOK_c52289/f1p2/1593,i3_LQ_BOK_c6203/f1p0/3727,i3_LQ_BOK_c1613/f1p5/3328,i2_HQ_BOK_c29131/f26p0/2941,i2_LQ_BOK_c37601/f1p11/2970,i3_LQ_BOK_c5314/f1p0/3149,i3_LQ_BOK_c7675/f1p0/3048,i0_LQ_BOK_c125837/f1p0/701,i4_HQ_BOK_c13158/f5p1/4127,i4_LQ_BOK_c11596/f1p19/4201,i0_LQ_BOK_c28563/f1p0/1001,i4_LQ_BOK_c11807/f1p4/4100,i1_LQ_BOK_c75289/f1p16/…
GO:0030663	COPI-coated vesicle membrane	cellular_component	0.00044645	0.034162	27	10275	145	96461	i4_LQ_BOK_c12436/f1p0/4280,i3_LQ_BOK_c8060/f1p8/3245,i1_LQ_BOK_c122194/f1p22/1097,i1_LQ_BOK_c75065/f1p25/1986,i4_HQ_BOK_c11262/f8p3/4201,i3_LQ_BOK_c2669/f1p0/3144,i2_HQ_BOK_c8211/f3p0/2974,i0_LQ_BOK_c43908/f1p0/662,i2_LQ_BOK_c20582/f1p0/2043,i3_LQ_BOK_c1613/f1p5/3328,i2_HQ_BOK_c29131/f26p0/2941,i2_HQ_BOK_c7848/f3p9/2314,i2_LQ_BOK_c26500/f1p0/2176,i3_LQ_BOK_c6203/f1p0/3727,i1_LQ_BOK_c52289/f1p2/15…
GO:0010359	regulation of anion channel activity	biological_process	0.00049692	0.037061	5	10275	9	96461	i2_LQ_BOK_c36260/f1p2/2747,i2_LQ_BOK_c4982/f2p4/2304,i2_LQ_BOK_c31738/f1p2/2878,i2_HQ_BOK_c1474/f2p6/2221,i1_HQ_BOK_c16711/f4p12/1856
GO:1903959	regulation of anion transmembrane transport	biological_process	0.00049692	0.037061	5	10275	9	96461	i1_HQ_BOK_c16711/f4p12/1856,i2_HQ_BOK_c1474/f2p6/2221,i2_LQ_BOK_c31738/f1p2/2878,i2_LQ_BOK_c4982/f2p4/2304,i2_LQ_BOK_c36260/f1p2/2747
GO:0044036	cell wall macromolecule metabolic process	biological_process	0.00062287	0.045875	63	10275	398	96461	i0_HQ_BOK_c131247/f2p9/670,i0_LQ_BOK_c101131/f1p0/616,i1_HQ_BOK_c145292/f5p4/1117,i0_LQ_BOK_c51965/f17p0/871,i0_HQ_BOK_c34577/f2p9/801,i0_HQ_BOK_c1573/f4p5/394,i0_LQ_BOK_c159007/f1p0/869,i1_LQ_BOK_c38084/f1p4/1473,i1_LQ_BOK_c143425/f1p4/1085,i1_HQ_BOK_c117612/f2p1/1421,i0_LQ_BOK_c39348/f1p0/682,i1_LQ_BOK_c98603/f1p13/1320,i1_HQ_BOK_c145758/f4p6/1884,i1_HQ_BOK_c156936/f2p8/1338,i3_HQ_BOK_c8243/f8p…
GO:0009082	branched-chain amino acid biosynthetic process	biological_process	0.00063356	0.046086	26	10275	121	96461	i2_HQ_BOK_c41229/f6p0/2050,i1_LQ_BOK_c116930/f1p8/1485,i2_LQ_BOK_c35397/f1p16/2209,i2_LQ_BOK_c21627/f1p0/2515,i3_LQ_BOK_c3105/f1p3/3396,i0_LQ_BOK_c125226/f2p3/546,i1_HQ_BOK_c58990/f3p4/1371,i1_HQ_BOK_c112370/f2p10/1748,i0_LQ_BOK_c176779/f3p0/660,i2_LQ_BOK_c3959/f1p0/2922,i0_LQ_BOK_c174833/f2p0/735,i1_HQ_BOK_c81592/f2p7/1286,i0_LQ_BOK_c12453/f1p6/892,i1_LQ_BOK_c165378/f1p6/1015,i1_HQ_BOK_c79841/f2…
GO:0006801	superoxide metabolic process	biological_process	0.00066783	0.047986	23	10275	93	96461	i0_LQ_BOK_c10335/f1p0/797,i0_LQ_BOK_c158459/f1p1/969,i0_HQ_BOK_c10414/f3p0/991,i0_LQ_BOK_c158492/f1p19/793,i0_HQ_BOK_c122357/f66p0/781,i1_LQ_BOK_c166226/f1p8/930,i0_LQ_BOK_c22483/f1p0/771,i1_HQ_BOK_c119882/f2p29/1091,i0_LQ_BOK_c19201/f1p50/933,i0_LQ_BOK_c154641/f3p0/399,i1_LQ_BOK_c69684/f1p1/1019,i0_LQ_BOK_c126161/f2p0/841,i0_LQ_BOK_c85989/f1p0/737,i1_HQ_BOK_c32914/f2p1/1117,i0_LQ_BOK_c14200/f5p6…
GO:0004832	valine-tRNA ligase activity	molecular_function	0.00070491	0.049444	13	10275	46	96461	i1_HQ_BOK_c60507/f2p10/1871,i1_HQ_BOK_c17061/f2p4/1978,i2_LQ_BOK_c3959/f1p0/2922,i0_LQ_BOK_c12453/f1p6/892,i3_HQ_BOK_c336/f9p0/3514,i1_HQ_BOK_c112370/f2p10/1748,i1_LQ_BOK_c5043/f1p4/1766,i1_LQ_BOK_c116930/f1p8/1485,i3_LQ_BOK_c3105/f1p3/3396,i2_LQ_BOK_c21627/f1p0/2515,i2_LQ_BOK_c31450/f1p20/2317,i2_LQ_BOK_c35397/f1p16/2209,i1_LQ_BOK_c52371/f1p11/1390
GO:0006438	valyl-tRNA aminoacylation	biological_process	0.00070491	0.049444	13	10275	46	96461	i1_HQ_BOK_c112370/f2p10/1748,i2_LQ_BOK_c3959/f1p0/2922,i0_LQ_BOK_c12453/f1p6/892,i3_HQ_BOK_c336/f9p0/3514,i1_HQ_BOK_c60507/f2p10/1871,i1_HQ_BOK_c17061/f2p4/1978,i1_LQ_BOK_c52371/f1p11/1390,i1_LQ_BOK_c116930/f1p8/1485,i2_LQ_BOK_c21627/f1p0/2515,i2_LQ_BOK_c31450/f1p20/2317,i3_LQ_BOK_c3105/f1p3/3396,i2_LQ_BOK_c35397/f1p16/2209,i1_LQ_BOK_c5043/f1p4/1766
