# Supplementary material for: Comparative transcriptome analyses of genes involved in sulforaphane metabolism at different treatment in Chinese kale using full-length transcriptome sequencing
Source: BMC Genomics. 2019 May 14;20:377. doi: 10.1186/s12864-019-5758-2 (PMC6518776; doi:10.1186/s12864-019-5758-2)
Supplement: Supplementary file 5 — Table S2. Significant KEGG pathways associated with dfifferentially expressed genes (DEGs) induced by different treatments. (XLSX 72 kb) [file 12864_2019_5758_MOESM5_ESM.xlsx]

## Sheet: Sheet1
Table S2. Significant KEGG pathways associated with dfifferentially expressed genes (DEGs) induced by different treatments.
NaCl
#Term	Description	Database	Input number	Background number	P-Value	Corrected P-Value	Input
ko00071	Fatty acid degradation	KEGG PATHWAY	79	600	8.42203e-08	9.85378e-06	i1_LQ_BOK_c155412/f1p14/1686|i1_HQ_BOK_c47238/f3p11/1248|i1_LQ_BOK_c105561/f1p6/988|i1_HQ_BOK_c31416/f5p29/1380|i0_LQ_BOK_c109518/f1p3/739|i2_HQ_BOK_c29094/f28p0/2419|i1_HQ_BOK_c125941/f6p21/1440|i1_LQ_BOK_c85046/f1p26/1079|i1_HQ_BOK_c159358/f2p13/1052|i1_HQ_BOK_c32781/f2p6/1441|i2_LQ_BOK_c40653/f2p0/2399|i1_LQ_BOK_c98248/f1p5/1635|i1_HQ_BOK_c1763/f13p5/1334|i0_LQ_BOK_c2452/f4p5/614|i2_LQ_BOK_c33…
ko00500	Starch and sucrose metabolism	KEGG PATHWAY	139	1312	3.68477e-07	2.15559e-05	i0_LQ_BOK_c79954/f1p0/680|i1_HQ_BOK_c7998/f4p3/1823|i2_LQ_BOK_c8886/f1p0/2702|i2_HQ_BOK_c29501/f33p0/2546|i2_HQ_BOK_c40545/f12p0/2767|i2_HQ_BOK_c2533/f3p11/2399|i0_LQ_BOK_c156421/f1p0/700|i2_HQ_BOK_c40586/f4p0/2123|i2_LQ_BOK_c6579/f1p1/2207|i2_LQ_BOK_c23192/f3p2/2991|i2_HQ_BOK_c40790/f35p0/2091|i0_LQ_BOK_c26660/f1p4/945|i2_LQ_BOK_c15818/f2p0/2083|i0_LQ_BOK_c38608/f1p5/710|i2_LQ_BOK_c32855/f1p3/25…
ko00903	Limonene and pinene degradation	KEGG PATHWAY	44	289	2.27018e-06	8.8537e-05	i3_LQ_BOK_c6499/f1p0/3717|i1_LQ_BOK_c105561/f1p6/988|i1_LQ_BOK_c88532/f2p3/1084|i0_LQ_BOK_c184054/f1p0/518|i1_HQ_BOK_c32781/f2p6/1441|i0_LQ_BOK_c2452/f4p5/614|i0_LQ_BOK_c41570/f1p0/750|i0_HQ_BOK_c41457/f4p0/698|i2_LQ_BOK_c35789/f1p2/2091|i1_LQ_BOK_c146228/f32p9/1642|i1_LQ_BOK_c51432/f1p5/1336|i1_HQ_BOK_c47233/f2p19/1640|i0_HQ_BOK_c12766/f5p1/489|i1_LQ_BOK_c132477/f1p3/1613|i0_HQ_BOK_c122045/f4p0/…
ko00592	alpha-Linolenic acid metabolism	KEGG PATHWAY	61	501	2.03544e-05	0.00057828	i1_LQ_BOK_c155412/f1p14/1686|i1_HQ_BOK_c47238/f3p11/1248|i2_LQ_BOK_c40653/f2p0/2399|i1_HQ_BOK_c31416/f5p29/1380|i0_LQ_BOK_c109518/f1p3/739|i1_LQ_BOK_c66899/f1p20/1384|i1_HQ_BOK_c159358/f2p13/1052|i3_LQ_BOK_c3407/f1p0/3130|i2_HQ_BOK_c2571/f2p0/2483|i1_HQ_BOK_c1763/f13p5/1334|i2_LQ_BOK_c36458/f1p10/2533|i3_HQ_BOK_c8311/f5p2/3097|i1_HQ_BOK_c13666/f6p1/1254|i2_LQ_BOK_c3593/f1p1/2673|i1_LQ_BOK_c55900/…
ko00945	Stilbenoid, diarylheptanoid and gingerol biosynthesis	KEGG PATHWAY	42	301	2.47128e-05	0.00057828	i3_LQ_BOK_c6499/f1p0/3717|i1_HQ_BOK_c90271/f23p5/1102|i0_LQ_BOK_c184054/f1p0/518|i1_HQ_BOK_c42171/f21p11/1774|i2_LQ_BOK_c18651/f1p1/2088|i0_LQ_BOK_c41570/f1p0/750|i1_LQ_BOK_c112470/f1p8/1688|i0_HQ_BOK_c41457/f4p0/698|i1_LQ_BOK_c146228/f32p9/1642|i0_LQ_BOK_c27096/f1p0/1000|i1_LQ_BOK_c85909/f1p5/1089|i1_LQ_BOK_c145730/f9p9/1773|i1_LQ_BOK_c132477/f1p3/1613|i0_HQ_BOK_c122045/f4p0/801|i1_LQ_BOK_c18720…
ko00380	Tryptophan metabolism	KEGG PATHWAY	79	730	5.96044e-05	0.00116229	i0_HQ_BOK_c130827/f5p0/570|i1_HQ_BOK_c681/f44p32/1835|i1_LQ_BOK_c105561/f1p6/988|i0_LQ_BOK_c72217/f2p0/826|i1_HQ_BOK_c107635/f3p2/1283|i1_LQ_BOK_c46247/f1p27/1778|i1_LQ_BOK_c46528/f1p17/1322|i4_LQ_BOK_c11897/f1p8/4242|i1_LQ_BOK_c123388/f1p3/1018|i0_HQ_BOK_c24431/f2p5/766|i1_LQ_BOK_c85046/f1p26/1079|i1_LQ_BOK_c81259/f1p1/1119|i1_HQ_BOK_c32781/f2p6/1441|i1_LQ_BOK_c132400/f1p21/1309|i1_LQ_BOK_c98248…
ko00010	Glycolysis /Gluconeogenesis	KEGG PATHWAY	119	1220	6.99649e-05	0.00116941	i2_LQ_BOK_c34243/f1p2/2113|i1_HQ_BOK_c138776/f2p8/1018|i1_HQ_BOK_c5157/f8p2/1634|i1_LQ_BOK_c85046/f1p26/1079|i1_LQ_BOK_c98248/f1p5/1635|i0_LQ_BOK_c2452/f4p5/614|i1_LQ_BOK_c162106/f1p13/1208|i0_HQ_BOK_c75439/f2p3/620|i0_LQ_BOK_c11546/f1p1/811|i1_HQ_BOK_c5379/f3p0/1373|i1_HQ_BOK_c12840/f10p13/1338|i1_LQ_BOK_c129680/f1p4/1383|i0_LQ_BOK_c60477/f1p0/839|i0_HQ_BOK_c26617/f2p0/844|i0_LQ_BOK_c7162/f1p37/…
ko00330	Arginine and proline metabolism	KEGG PATHWAY	65	588	0.000149026	0.0021795	i2_HQ_BOK_c40742/f7p0/2433|i1_LQ_BOK_c105561/f1p6/988|i2_LQ_BOK_c32293/f1p8/2486|i2_LQ_BOK_c31614/f1p12/2211|i0_LQ_BOK_c12349/f1p0/647|i2_HQ_BOK_c40679/f2p6/2029|i1_LQ_BOK_c75230/f1p7/1412|i2_LQ_BOK_c31487/f1p21/2407|i1_HQ_BOK_c32781/f2p6/1441|i2_HQ_BOK_c2043/f7p14/2569|i0_LQ_BOK_c40156/f1p11/812|i2_LQ_BOK_c34462/f1p1/2093|i1_LQ_BOK_c98933/f1p25/1360|i0_LQ_BOK_c79519/f1p0/990|i1_HQ_BOK_c98027/f4p…
ko01040	Biosynthesis of unsaturated fatty acids	KEGG PATHWAY	38	315	0.000780797	0.0101504	i1_LQ_BOK_c155412/f1p14/1686|i1_HQ_BOK_c47238/f3p11/1248|i0_LQ_BOK_c21920/f1p0/976|i0_LQ_BOK_c109518/f1p3/739|i1_HQ_BOK_c159358/f2p13/1052|i0_LQ_BOK_c159247/f1p20/679|i0_HQ_BOK_c27989/f2p0/996|i1_HQ_BOK_c107473/f2p12/1102|i1_LQ_BOK_c165378/f1p6/1015|i1_LQ_BOK_c55900/f1p12/1436|i1_HQ_BOK_c83087/f4p3/1760|i2_LQ_BOK_c4839/f1p1/2165|i1_LQ_BOK_c121166/f2p9/1492|i1_LQ_BOK_c126442/f5p3/1593|i2_LQ_BOK_c3…
ko00073	Cutin, suberine and wax biosynthesis	KEGG PATHWAY	26	189	0.000953469	0.0111556	i0_LQ_BOK_c109893/f1p0/976|i1_LQ_BOK_c38643/f1p4/1206|i0_LQ_BOK_c19605/f1p3/961|i1_LQ_BOK_c82605/f1p18/2004|i1_HQ_BOK_c56595/f5p2/1815|i1_LQ_BOK_c78988/f1p4/1873|i1_LQ_BOK_c17837/f1p4/1682|i0_LQ_BOK_c26931/f1p0/461|i0_LQ_BOK_c158248/f1p0/723|i2_LQ_BOK_c29010/f1p0/2064|i1_LQ_BOK_c51062/f1p18/1686|i2_LQ_BOK_c38706/f1p2/2039|i0_HQ_BOK_c7873/f3p0/873|i1_HQ_BOK_c31175/f3p3/1747|i0_LQ_BOK_c27250/f1p0/6…
ko00520	Amino sugar and nucleotide sugar metabolism	KEGG PATHWAY	86	906	0.00135405	0.0144022	i1_HQ_BOK_c113443/f2p1/1770|i2_HQ_BOK_c29501/f33p0/2546|i2_HQ_BOK_c2533/f3p11/2399|i0_LQ_BOK_c172482/f1p0/588|i2_LQ_BOK_c5806/f1p0/2232|i2_LQ_BOK_c5988/f1p0/3021|i1_LQ_BOK_c121441/f1p7/1081|i0_LQ_BOK_c26660/f1p4/945|i0_LQ_BOK_c38608/f1p5/710|i2_LQ_BOK_c39469/f1p0/2037|i1_HQ_BOK_c157403/f2p39/1197|i0_LQ_BOK_c44999/f1p6/759|i1_LQ_BOK_c164925/f1p4/1009|i0_LQ_BOK_c53448/f2p0/493|i0_HQ_BOK_c3095/f5p1/…
ko00232	Caffeine metabolism	KEGG PATHWAY	6	20	0.00453431	0.0442095	i1_LQ_BOK_c66093/f1p2/1375|i1_HQ_BOK_c17322/f2p1/1225|i0_HQ_BOK_c83646/f2p0/344|i4_LQ_BOK_c12511/f1p6/4072|i1_LQ_BOK_c24430/f1p1/1174|i0_LQ_BOK_c21475/f1p3/743
Brassinolide (BR)
#Term	Description	Database	Input number	Background number	P-Value	Corrected P-Value	Input
ko04141	Protein processing in endoplasmic reticulum	KEGG PATHWAY	326	2136	1.03389e-10	1.25101e-08	i2_LQ_BOK_c19218/f1p0/2396|i2_HQ_BOK_c16003/f29p0/2264|i2_HQ_BOK_c2663/f4p0/2207|i2_LQ_BOK_c25235/f1p0/2163|i2_HQ_BOK_c2037/f15p13/2990|i2_LQ_BOK_c5597/f1p1/2418|i2_HQ_BOK_c41937/f2p1/2267|i0_LQ_BOK_c27066/f1p3/850|i1_LQ_BOK_c112593/f1p21/1574|i3_LQ_BOK_c1058/f2p0/3590|i0_LQ_BOK_c4873/f1p3/446|i0_LQ_BOK_c58164/f1p0/788|i2_LQ_BOK_c34541/f1p1/2562|i2_HQ_BOK_c8716/f5p0/2632|i0_LQ_BOK_c83354/f1p0/489…
ko04626	Plant-pathogen interaction	KEGG PATHWAY	192	1244	3.67168e-07	2.22137e-05	i2_LQ_BOK_c19218/f1p0/2396|i0_HQ_BOK_c108892/f2p0/316|i2_LQ_BOK_c23435/f1p7/2583|i1_LQ_BOK_c78164/f1p25/1556|i1_LQ_BOK_c15099/f1p6/1015|i1_LQ_BOK_c7245/f1p21/1145|i1_HQ_BOK_c11604/f2p10/1821|i0_LQ_BOK_c44018/f1p0/494|i1_LQ_BOK_c48457/f1p3/1748|i1_LQ_BOK_c34113/f1p5/1935|i1_HQ_BOK_c112335/f2p11/1674|i0_LQ_BOK_c132466/f3p11/684|i0_LQ_BOK_c84709/f1p0/815|i1_LQ_BOK_c99878/f1p2/1717|i1_HQ_BOK_c48201/f…
ko00500	Starch and sucrose metabolism	KEGG PATHWAY	189	1312	1.94656e-05	0.000785111	i0_LQ_BOK_c79954/f1p0/680|i1_LQ_BOK_c66243/f1p5/1694|i2_LQ_BOK_c35576/f1p2/2054|i2_HQ_BOK_c40545/f12p0/2767|i1_HQ_BOK_c157181/f8p20/1852|i1_LQ_BOK_c75931/f1p2/1648|i3_LQ_BOK_c4102/f1p2/3097|i0_LQ_BOK_c156421/f1p0/700|i2_HQ_BOK_c40950/f11p6/2087|i1_LQ_BOK_c149109/f1p4/1478|i2_LQ_BOK_c23192/f3p2/2991|i2_LQ_BOK_c17689/f1p11/2324|i0_LQ_BOK_c26660/f1p4/945|i1_LQ_BOK_c20815/f1p16/1858|i0_LQ_BOK_c38608/…
ko00460	Cyanoamino acid metabolism	KEGG PATHWAY	81	470	3.57608e-05	0.00108176	i1_LQ_BOK_c82078/f1p2/1793|i1_HQ_BOK_c34535/f3p5/1657|i1_LQ_BOK_c95581/f1p4/1767|i0_LQ_BOK_c79954/f1p0/680|i1_HQ_BOK_c2057/f25p11/1455|i1_LQ_BOK_c75552/f1p24/1857|i1_HQ_BOK_c3689/f4p2/1765|i1_LQ_BOK_c40376/f1p25/1056|i1_LQ_BOK_c66906/f1p3/1200|i2_HQ_BOK_c27373/f3p0/2308|i1_HQ_BOK_c2174/f6p30/1870|i4_LQ_BOK_c3559/f1p0/4674|i0_LQ_BOK_c21870/f1p0/664|i1_LQ_BOK_c86974/f1p6/1110|i1_LQ_BOK_c75931/f1p2/…
ko00860	Porphyrin and chlorophyll metabolism	KEGG PATHWAY	70	430	0.000483021	0.0116891	i4_LQ_BOK_c11769/f1p2/4246|i1_LQ_BOK_c17885/f1p11/1858|i3_LQ_BOK_c3018/f1p0/3700|i1_LQ_BOK_c116407/f1p11/1828|i1_LQ_BOK_c143841/f2p6/1090|i1_HQ_BOK_c5948/f10p3/1527|i1_HQ_BOK_c42125/f13p11/1846|i1_LQ_BOK_c94399/f1p21/1532|i1_HQ_BOK_c32884/f2p11/1370|i1_LQ_BOK_c36770/f1p19/1457|i1_LQ_BOK_c15133/f1p10/1137|i1_HQ_BOK_c19796/f13p6/1416|i2_LQ_BOK_c21269/f1p0/2374|i0_LQ_BOK_c5571/f3p0/476|i1_HQ_BOK_c21…
ko00040	Pentose and glucuronate interconversions	KEGG PATHWAY	62	374	0.000654921	0.0132076	i1_LQ_BOK_c105561/f1p6/988|i1_HQ_BOK_c25163/f2p5/1606|i0_LQ_BOK_c130244/f1p0/722|i1_HQ_BOK_c89854/f3p1/1676|i0_LQ_BOK_c110931/f1p7/589|i0_LQ_BOK_c130517/f1p2/858|i1_HQ_BOK_c35372/f4p9/1388|i1_LQ_BOK_c135470/f1p3/1253|i1_HQ_BOK_c32781/f2p6/1441|i1_LQ_BOK_c62462/f4p12/1899|i1_LQ_BOK_c32132/f1p7/1855|i1_LQ_BOK_c35980/f1p1/1969|i1_HQ_BOK_c56577/f4p6/1587|i1_HQ_BOK_c9567/f2p6/1482|i1_LQ_BOK_c149109/f1…
ko00020	Citrate cycle (TCA cycle)	KEGG PATHWAY	101	691	0.000986362	0.01705	i1_LQ_BOK_c52662/f1p7/1136|i1_LQ_BOK_c89565/f12p9/1258|i0_LQ_BOK_c38108/f1p3/404|i0_LQ_BOK_c7162/f1p37/989|i1_LQ_BOK_c52791/f1p8/1403|i3_LQ_BOK_c5670/f1p9/3462|i1_HQ_BOK_c42428/f3p5/1549|i1_LQ_BOK_c145890/f1p5/1555|i1_LQ_BOK_c62980/f1p35/1278|i0_LQ_BOK_c162695/f1p0/874|i1_HQ_BOK_c68859/f2p13/1060|i0_LQ_BOK_c60477/f1p0/839|i0_LQ_BOK_c80875/f1p4/412|i1_HQ_BOK_c34202/f2p5/1171|i1_HQ_BOK_c34529/f3p16…
ko00260	Glycine, serine and threonine metabolism	KEGG PATHWAY	101	705	0.00173008	0.0261675	i0_HQ_BOK_c3472/f5p2/422|i4_LQ_BOK_c3559/f1p0/4674|i2_LQ_BOK_c18425/f1p0/2449|i0_LQ_BOK_c85519/f1p0/686|i1_LQ_BOK_c162106/f1p13/1208|i2_HQ_BOK_c41144/f25p0/2679|i1_LQ_BOK_c155020/f1p12/1088|i1_LQ_BOK_c115385/f1p6/1658|i0_LQ_BOK_c56356/f1p0/980|i1_LQ_BOK_c23399/f1p1/1184|i1_LQ_BOK_c27210/f1p15/1043|i2_LQ_BOK_c21951/f1p0/3010|i0_HQ_BOK_c40915/f2p0/701|i1_LQ_BOK_c65642/f1p5/1534|i7_LQ_BOK_c709/f1p0/…
ko00480	Glutathione metabolism	KEGG PATHWAY	109	784	0.00276691	0.0366998	i0_LQ_BOK_c126101/f1p0/891|i0_LQ_BOK_c60902/f1p0/919|i1_HQ_BOK_c16724/f2p21/1333|i0_LQ_BOK_c176838/f3p0/798|i1_LQ_BOK_c13625/f1p20/1724|i1_LQ_BOK_c63800/f1p9/1782|i1_HQ_BOK_c157111/f6p13/1297|i1_HQ_BOK_c68859/f2p13/1060|i0_HQ_BOK_c175880/f10p0/458|i0_LQ_BOK_c11936/f1p2/562|i0_HQ_BOK_c71970/f63p0/738|i1_LQ_BOK_c28206/f1p59/1013|i0_LQ_BOK_c84794/f2p23/494|i1_HQ_BOK_c2303/f4p4/1499|i0_HQ_BOK_c191842…
ko00232	Caffeine metabolism	KEGG PATHWAY	8	20	0.00330425	0.0366998	i1_LQ_BOK_c129733/f1p1/1328|i1_LQ_BOK_c66093/f1p2/1375|i1_HQ_BOK_c17322/f2p1/1225|i0_HQ_BOK_c83646/f2p0/344|i1_LQ_BOK_c113509/f1p4/1675|i1_LQ_BOK_c13450/f1p4/1377|i1_LQ_BOK_c24430/f1p1/1174|i2_LQ_BOK_c11338/f1p1/2203
ko00940	Phenylpropanoid biosynthesis	KEGG PATHWAY	108	781	0.00333635	0.0366998	i1_HQ_BOK_c2790/f5p4/1159|i0_LQ_BOK_c79954/f1p0/680|i0_HQ_BOK_c17923/f6p0/877|i1_HQ_BOK_c18072/f5p6/1734|i0_LQ_BOK_c58272/f2p0/481|i1_HQ_BOK_c47025/f2p2/1181|i1_LQ_BOK_c95581/f1p4/1767|i0_HQ_BOK_c28757/f2p0/512|i1_LQ_BOK_c75931/f1p2/1648|i1_LQ_BOK_c115498/f1p18/1165|i0_HQ_BOK_c98422/f3p5/769|i2_LQ_BOK_c17689/f1p11/2324|i0_LQ_BOK_c27096/f1p0/1000|i1_LQ_BOK_c114693/f1p5/1315|i1_LQ_BOK_c36648/f1p7/1…
Methyl jasmonate (MeJA)
#Term	Description	Database	Input number	Background number	P-Value	Corrected P-Value	Input
ko04626	Plant-pathogen interaction	KEGG PATHWAY	262	1244	1.66455e-12	2.03075e-10	i0_LQ_BOK_c39169/f1p0/411|i0_HQ_BOK_c108892/f2p0/316|i1_LQ_BOK_c110284/f1p3/1744|i2_LQ_BOK_c38921/f1p3/2082|i1_LQ_BOK_c78164/f1p25/1556|i1_LQ_BOK_c15099/f1p6/1015|i2_LQ_BOK_c18901/f1p0/2471|i1_HQ_BOK_c11604/f2p10/1821|i0_LQ_BOK_c44018/f1p0/494|i1_HQ_BOK_c112335/f2p11/1674|i1_LQ_BOK_c7510/f1p20/1340|i0_LQ_BOK_c84709/f1p0/815|i2_LQ_BOK_c22160/f1p20/2683|i1_HQ_BOK_c48201/f2p4/1213|i2_LQ_BOK_c22691/f…
ko04141	Protein processing in endoplasmic reticulum	KEGG PATHWAY	373	2136	3.64423e-08	2.22298e-06	i0_HQ_BOK_c37186/f5p0/983|i0_LQ_BOK_c81205/f1p0/897|i3_HQ_BOK_c994/f2p3/3582|i0_HQ_BOK_c34373/f3p34/695|i3_LQ_BOK_c6534/f1p0/3889|i2_LQ_BOK_c26798/f1p0/2325|i0_LQ_BOK_c59478/f2p0/683|i1_LQ_BOK_c41071/f1p73/1018|i0_LQ_BOK_c103893/f1p0/716|i2_HQ_BOK_c41237/f19p0/2054|i1_HQ_BOK_c47299/f2p1/1784|i1_LQ_BOK_c66490/f1p6/1170|i1_LQ_BOK_c8416/f1p6/1560|i0_LQ_BOK_c58164/f1p0/788|i0_LQ_BOK_c28345/f1p4/855|i…
ko00500	Starch and sucrose metabolism	KEGG PATHWAY	238	1312	1.00052e-06	4.06879e-05	i1_LQ_BOK_c52711/f1p5/1494|i1_LQ_BOK_c86216/f1p7/1035|i0_LQ_BOK_c79954/f1p0/680|i1_HQ_BOK_c7998/f4p3/1823|i2_LQ_BOK_c16975/f2p0/2529|i2_LQ_BOK_c8886/f1p0/2702|i2_LQ_BOK_c35576/f1p2/2054|i2_HQ_BOK_c29501/f33p0/2546|i1_LQ_BOK_c26219/f1p1/1552|i0_HQ_BOK_c98311/f2p7/779|i2_HQ_BOK_c40545/f12p0/2767|i0_HQ_BOK_c2097/f4p12/437|i1_LQ_BOK_c75931/f1p2/1648|i3_LQ_BOK_c4102/f1p2/3097|i0_LQ_BOK_c62921/f1p0/102…
ko00520	Amino sugar and nucleotide sugar metabolism	KEGG PATHWAY	173	906	2.25005e-06	6.15918e-05	i1_HQ_BOK_c113443/f2p1/1770|i0_LQ_BOK_c61173/f1p1/884|i1_LQ_BOK_c15173/f1p4/1067|i1_LQ_BOK_c41739/f1p22/1140|i2_LQ_BOK_c35576/f1p2/2054|i2_HQ_BOK_c29501/f33p0/2546|i3_HQ_BOK_c1028/f2p0/3114|i1_LQ_BOK_c117543/f1p2/1324|i2_HQ_BOK_c2533/f3p11/2399|i0_LQ_BOK_c172482/f1p0/588|i1_LQ_BOK_c35845/f1p4/1838|i0_LQ_BOK_c82731/f1p7/625|i2_HQ_BOK_c40950/f11p6/2087|i1_HQ_BOK_c7950/f3p22/1496|i2_LQ_BOK_c5806/f1p…
ko00940	Phenylpropanoid biosynthesis	KEGG PATHWAY	153	781	2.52425e-06	6.15918e-05	i2_HQ_BOK_c767/f21p0/2455|i1_HQ_BOK_c2790/f5p4/1159|i0_LQ_BOK_c79954/f1p0/680|i0_HQ_BOK_c17923/f6p0/877|i1_HQ_BOK_c7998/f4p3/1823|i1_LQ_BOK_c134432/f1p6/1431|i0_LQ_BOK_c58272/f2p0/481|i0_LQ_BOK_c44112/f1p12/441|i1_LQ_BOK_c95581/f1p4/1767|i1_LQ_BOK_c144357/f37p13/1317|i1_LQ_BOK_c75931/f1p2/1648|i1_HQ_BOK_c32757/f6p6/1154|i1_LQ_BOK_c97395/f1p5/1381|i1_LQ_BOK_c115498/f1p18/1165|i0_LQ_BOK_c184275/f1p…
ko00592	alpha-Linolenic acid metabolism	KEGG PATHWAY	106	501	5.23959e-06	0.000106538	i2_LQ_BOK_c21057/f1p0/2505|i1_HQ_BOK_c31416/f5p29/1380|i0_LQ_BOK_c109518/f1p3/739|i1_HQ_BOK_c140846/f3p29/1859|i2_HQ_BOK_c2571/f2p0/2483|i2_LQ_BOK_c36458/f1p10/2533|i1_LQ_BOK_c76001/f1p2/1549|i1_LQ_BOK_c126442/f5p3/1593|i2_LQ_BOK_c19719/f1p13/2298|i1_HQ_BOK_c157072/f22p27/1721|i2_HQ_BOK_c41692/f58p3/2260|i1_LQ_BOK_c147069/f1p26/1884|i1_LQ_BOK_c80375/f1p25/1511|i1_HQ_BOK_c1126/f32p9/1675|i1_HQ_BOK…
ko00906	Carotenoid biosynthesis	KEGG PATHWAY	55	219	2.0393e-05	0.000355422	i0_LQ_BOK_c24048/f1p0/716|i1_LQ_BOK_c156172/f1p4/1699|i1_LQ_BOK_c8423/f9p2/1735|i2_LQ_BOK_c35806/f1p6/2633|i1_LQ_BOK_c35627/f1p8/1462|i1_LQ_BOK_c78902/f1p27/1881|i4_LQ_BOK_c3225/f1p2/4682|i0_LQ_BOK_c81940/f1p0/709|i1_LQ_BOK_c30526/f1p4/1389|i1_HQ_BOK_c58939/f2p2/1462|i1_LQ_BOK_c59420/f1p13/1845|i1_HQ_BOK_c13339/f2p4/1684|i1_LQ_BOK_c65173/f1p6/1593|i0_LQ_BOK_c181723/f2p0/648|i0_LQ_BOK_c28516/f1p0/…
ko00020	Citrate cycle (TCA cycle)	KEGG PATHWAY	125	691	0.000362361	0.005526	i1_LQ_BOK_c52662/f1p7/1136|i1_LQ_BOK_c89565/f12p9/1258|i0_LQ_BOK_c38108/f1p3/404|i0_LQ_BOK_c7162/f1p37/989|i1_LQ_BOK_c52791/f1p8/1403|i3_LQ_BOK_c5670/f1p9/3462|i1_LQ_BOK_c62980/f1p35/1278|i0_LQ_BOK_c162695/f1p0/874|i1_HQ_BOK_c68859/f2p13/1060|i0_LQ_BOK_c60477/f1p0/839|i1_HQ_BOK_c34202/f2p5/1171|i1_HQ_BOK_c143898/f16p5/1528|i1_HQ_BOK_c34529/f3p16/1993|i1_HQ_BOK_c25779/f5p5/1404|i2_LQ_BOK_c19296/f1…
ko00053	Ascorbate and aldarate metabolism	KEGG PATHWAY	73	363	0.000496605	0.00673176	i0_HQ_BOK_c176798/f4p0/677|i1_LQ_BOK_c105561/f1p6/988|i1_LQ_BOK_c37912/f1p0/1263|i1_LQ_BOK_c60768/f1p0/1310|i1_LQ_BOK_c20314/f1p0/1523|i0_LQ_BOK_c134409/f1p7/993|i1_HQ_BOK_c124947/f6p18/1420|i2_LQ_BOK_c14710/f1p0/2005|i1_LQ_BOK_c4991/f1p11/1481|i1_HQ_BOK_c35372/f4p9/1388|i1_HQ_BOK_c32781/f2p6/1441|i1_HQ_BOK_c156534/f143p26/1869|i1_LQ_BOK_c98248/f1p5/1635|i0_LQ_BOK_c2452/f4p5/614|i0_HQ_BOK_c83958/…
ko00040	Pentose and glucuronate interconversions	KEGG PATHWAY	73	374	0.00100894	0.0123091	i1_LQ_BOK_c52711/f1p5/1494|i1_LQ_BOK_c105561/f1p6/988|i0_LQ_BOK_c130244/f1p0/722|i1_HQ_BOK_c89854/f3p1/1676|i1_LQ_BOK_c132040/f1p4/1420|i0_LQ_BOK_c110931/f1p7/589|i0_LQ_BOK_c13181/f2p2/788|i0_LQ_BOK_c130517/f1p2/858|i1_HQ_BOK_c35372/f4p9/1388|i1_LQ_BOK_c135470/f1p3/1253|i1_HQ_BOK_c32781/f2p6/1441|i1_HQ_BOK_c156534/f143p26/1869|i1_LQ_BOK_c117356/f1p4/1485|i0_LQ_BOK_c129123/f1p0/794|i1_LQ_BOK_c4592…
ko00591	Linoleic acid metabolism	KEGG PATHWAY	36	153	0.00134598	0.0149282	i2_LQ_BOK_c32704/f1p10/2455|i2_LQ_BOK_c24815/f1p7/2789|i2_LQ_BOK_c3593/f1p1/2673|i1_LQ_BOK_c114051/f1p26/1941|i3_LQ_BOK_c3407/f1p0/3130|i2_HQ_BOK_c2571/f2p0/2483|i1_HQ_BOK_c4216/f2p2/1325|i2_LQ_BOK_c20241/f1p90/2055|i3_HQ_BOK_c8311/f5p2/3097|i1_LQ_BOK_c18108/f1p3/1414|i1_HQ_BOK_c12744/f2p1/1967|i2_LQ_BOK_c10756/f1p3/2445|i2_LQ_BOK_c10479/f1p0/2238|i2_LQ_BOK_c36458/f1p10/2533|i1_LQ_BOK_c4211/f1p8/…
ko00360	Phenylalanine metabolism	KEGG PATHWAY	87	471	0.00152955	0.0155504	i1_HQ_BOK_c20407/f6p8/1562|i0_HQ_BOK_c17923/f6p0/877|i2_LQ_BOK_c6342/f1p4/2272|i1_LQ_BOK_c52119/f1p8/1874|i0_LQ_BOK_c85519/f1p0/686|i2_HQ_BOK_c767/f21p0/2455|i0_LQ_BOK_c58272/f2p0/481|i1_LQ_BOK_c80609/f1p2/1902|i1_LQ_BOK_c45622/f6p4/1367|i1_LQ_BOK_c30672/f2p5/1254|i0_LQ_BOK_c27096/f1p0/1000|i1_LQ_BOK_c130860/f1p10/1562|i1_LQ_BOK_c19088/f1p5/1597|i1_HQ_BOK_c17146/f10p5/1414|i1_HQ_BOK_c105038/f2p1/…
ko00950	Isoquinoline alkaloid biosynthesis	KEGG PATHWAY	57	292	0.0033203	0.0295579	i1_HQ_BOK_c20407/f6p8/1562|i0_LQ_BOK_c28750/f1p0/778|i1_LQ_BOK_c11142/f1p140/1521|i0_LQ_BOK_c12349/f1p0/647|i0_LQ_BOK_c85519/f1p0/686|i1_HQ_BOK_c158409/f4p9/1550|i1_HQ_BOK_c35574/f2p0/1732|i1_LQ_BOK_c136298/f1p41/2021|i1_HQ_BOK_c1613/f4p5/1501|i1_LQ_BOK_c160435/f1p0/1503|i1_LQ_BOK_c45622/f6p4/1367|i1_LQ_BOK_c133247/f1p17/1654|i0_HQ_BOK_c2001/f8p0/445|i1_HQ_BOK_c110505/f5p5/1345|i1_LQ_BOK_c94257/f…
ko00071	Fatty acid degradation	KEGG PATHWAY	104	600	0.0033919	0.0295579	i2_LQ_BOK_c21057/f1p0/2505|i1_HQ_BOK_c31416/f5p29/1380|i1_HQ_BOK_c156534/f143p26/1869|i0_LQ_BOK_c109518/f1p3/739|i1_LQ_BOK_c85046/f1p26/1079|i1_HQ_BOK_c140846/f3p29/1859|i1_LQ_BOK_c98248/f1p5/1635|i2_LQ_BOK_c23322/f1p10/2477|i0_LQ_BOK_c2452/f4p5/614|i2_LQ_BOK_c33578/f1p6/2450|i0_LQ_BOK_c57489/f1p0/619|i1_LQ_BOK_c126442/f5p3/1593|i1_LQ_BOK_c52615/f1p6/1413|i1_LQ_BOK_c131599/f1p15/1141|i1_HQ_BOK_c1…
ko00232	Caffeine metabolism	KEGG PATHWAY	9	20	0.00376977	0.0306608	i1_LQ_BOK_c129733/f1p1/1328|i1_LQ_BOK_c66093/f1p2/1375|i1_HQ_BOK_c17322/f2p1/1225|i0_HQ_BOK_c83646/f2p0/344|i4_HQ_BOK_c11268/f5p4/4335|i1_LQ_BOK_c113509/f1p4/1675|i1_LQ_BOK_c24430/f1p1/1174|i1_LQ_BOK_c96695/f1p1/1113|i0_LQ_BOK_c21475/f1p3/743
ko00970	Aminoacyl-tRNA biosynthesis	KEGG PATHWAY	90	515	0.00499589	0.0380937	i2_HQ_BOK_c21574/f2p0/2096|i3_LQ_BOK_c4995/f1p3/3648|i3_LQ_BOK_c7217/f1p0/3135|i3_HQ_BOK_c936/f2p0/3787|i0_LQ_BOK_c83821/f1p0/775|i1_HQ_BOK_c112370/f2p10/1748|i1_HQ_BOK_c156244/f2p8/1473|i1_HQ_BOK_c52271/f2p6/1675|i0_HQ_BOK_c173456/f3p0/861|i1_HQ_BOK_c51858/f2p9/1223|i2_LQ_BOK_c31450/f1p20/2317|i1_LQ_BOK_c116930/f1p8/1485|i0_LQ_BOK_c2944/f1p0/693|i1_HQ_BOK_c4878/f6p8/1745|i1_LQ_BOK_c98990/f1p0/17…
ko00903	Limonene and pinene degradation	KEGG PATHWAY	55	289	0.00601276	0.0431504	i1_LQ_BOK_c105561/f1p6/988|i1_LQ_BOK_c131152/f1p0/1245|i1_LQ_BOK_c50393/f1p8/1493|i0_LQ_BOK_c130517/f1p2/858|i0_LQ_BOK_c184054/f1p0/518|i1_HQ_BOK_c42171/f21p11/1774|i1_HQ_BOK_c156534/f143p26/1869|i0_LQ_BOK_c133206/f1p0/879|i0_LQ_BOK_c2452/f4p5/614|i1_LQ_BOK_c132749/f1p8/1256|i0_LQ_BOK_c41570/f1p0/750|i1_LQ_BOK_c41843/f1p7/1668|i0_LQ_BOK_c133592/f1p0/665|i1_HQ_BOK_c61528/f4p6/1692|i0_HQ_BOK_c41457…
ko00400	Phenylalanine, tyrosine and tryptophan biosynthesis	KEGG PATHWAY	80	454	0.00648507	0.0439543	i1_LQ_BOK_c55729/f1p9/1045|i0_LQ_BOK_c12089/f1p2/672|i1_HQ_BOK_c58991/f4p7/1430|i0_LQ_BOK_c28750/f1p0/778|i1_LQ_BOK_c11142/f1p140/1521|i1_LQ_BOK_c156147/f2p6/1044|i1_LQ_BOK_c10505/f1p1/1737|i0_LQ_BOK_c12349/f1p0/647|i1_LQ_BOK_c37394/f1p5/1795|i1_LQ_BOK_c9769/f1p27/1511|i0_LQ_BOK_c137782/f1p0/877|i1_LQ_BOK_c78249/f1p14/1646|i0_LQ_BOK_c59966/f1p0/764|i0_HQ_BOK_c2665/f10p0/975|i1_LQ_BOK_c31601/f1p4/…
ko00270	Cysteine and methionine metabolism	KEGG PATHWAY	186	1191	0.00755816	0.0485314	i0_HQ_BOK_c3472/f5p2/422|i0_LQ_BOK_c8969/f1p1/747|i1_LQ_BOK_c133068/f1p10/1236|i1_LQ_BOK_c22804/f1p34/1500|i0_HQ_BOK_c161021/f2p0/668|i1_LQ_BOK_c128139/f1p2/1550|i1_HQ_BOK_c20407/f6p8/1562|i1_LQ_BOK_c112806/f1p13/1313|i1_LQ_BOK_c45328/f1p16/1424|i2_LQ_BOK_c37591/f1p8/2477|i1_LQ_BOK_c138716/f2p4/1092|i1_LQ_BOK_c45622/f6p4/1367|i1_HQ_BOK_c26700/f30p22/1709|i0_LQ_BOK_c35128/f1p0/504|i1_LQ_BOK_c93415…
Sodium selenite (Se)
#Term	Description	Database	Input number	Background number	P-Value	Corrected P-Value	Input
ko04626	Plant-pathogen interaction	KEGG PATHWAY	241	1244	5.2533e-11	6.35649e-09	i0_LQ_BOK_c39169/f1p0/411|i0_HQ_BOK_c108892/f2p0/316|i0_HQ_BOK_c1450/f12p0/767|i1_LQ_BOK_c78164/f1p25/1556|i1_LQ_BOK_c15099/f1p6/1015|i2_LQ_BOK_c18901/f1p0/2471|i1_HQ_BOK_c11604/f2p10/1821|i0_LQ_BOK_c44018/f1p0/494|i1_LQ_BOK_c48457/f1p3/1748|i1_LQ_BOK_c93189/f1p55/1640|i1_HQ_BOK_c112335/f2p11/1674|i0_LQ_BOK_c84709/f1p0/815|i1_LQ_BOK_c99878/f1p2/1717|i2_LQ_BOK_c22160/f1p20/2683|i1_HQ_BOK_c48201/f2…
ko00500	Starch and sucrose metabolism	KEGG PATHWAY	230	1312	1.99474e-07	1.20682e-05	i1_LQ_BOK_c52711/f1p5/1494|i0_LQ_BOK_c63647/f1p0/913|i0_LQ_BOK_c79954/f1p0/680|i1_HQ_BOK_c7998/f4p3/1823|i1_HQ_BOK_c72111/f4p5/1925|i2_LQ_BOK_c35576/f1p2/2054|i0_HQ_BOK_c98311/f2p7/779|i2_HQ_BOK_c40545/f12p0/2767|i0_LQ_BOK_c129123/f1p0/794|i1_LQ_BOK_c75931/f1p2/1648|i3_LQ_BOK_c4102/f1p2/3097|i0_LQ_BOK_c62921/f1p0/1023|i1_LQ_BOK_c97395/f1p5/1381|i0_HQ_BOK_c4012/f2p3/472|i2_HQ_BOK_c40950/f11p6/2087…
ko04141	Protein processing in endoplasmic reticulum	KEGG PATHWAY	331	2136	1.285e-05	0.000518283	i2_HQ_BOK_c16003/f29p0/2264|i0_HQ_BOK_c57528/f2p0/462|i2_LQ_BOK_c21458/f1p7/2621|i2_HQ_BOK_c2663/f4p0/2207|i2_HQ_BOK_c2037/f15p13/2990|i2_LQ_BOK_c5597/f1p1/2418|i1_LQ_BOK_c140927/f1p17/1027|i0_LQ_BOK_c27066/f1p3/850|i1_LQ_BOK_c142137/f1p4/1104|i3_LQ_BOK_c1058/f2p0/3590|i0_LQ_BOK_c4873/f1p3/446|i1_LQ_BOK_c52115/f1p15/1300|i2_LQ_BOK_c34541/f1p1/2562|i0_LQ_BOK_c83354/f1p0/489|i1_HQ_BOK_c5614/f2p73/1…
ko00020	Citrate cycle (TCA cycle)	KEGG PATHWAY	122	691	0.000100899	0.0030522	i2_LQ_BOK_c18178/f1p4/2163|i1_LQ_BOK_c52662/f1p7/1136|i1_HQ_BOK_c9919/f3p19/1396|i1_LQ_BOK_c89565/f12p9/1258|i0_LQ_BOK_c38108/f1p3/404|i0_LQ_BOK_c7162/f1p37/989|i1_LQ_BOK_c52791/f1p8/1403|i3_LQ_BOK_c5670/f1p9/3462|i1_LQ_BOK_c145890/f1p5/1555|i0_LQ_BOK_c37992/f1p2/916|i1_HQ_BOK_c127281/f7p13/1519|i1_HQ_BOK_c140735/f4p28/1213|i0_LQ_BOK_c162695/f1p0/874|i1_HQ_BOK_c68859/f2p13/1060|i0_LQ_BOK_c60477/f…
ko00906	Carotenoid biosynthesis	KEGG PATHWAY	49	219	0.000150637	0.00364541	i0_LQ_BOK_c24048/f1p0/716|i1_LQ_BOK_c156172/f1p4/1699|i2_LQ_BOK_c39337/f1p0/2021|i1_LQ_BOK_c78902/f1p27/1881|i0_LQ_BOK_c81940/f1p0/709|i3_LQ_BOK_c7542/f1p0/3029|i0_HQ_BOK_c127916/f2p0/790|i1_HQ_BOK_c58939/f2p2/1462|i1_LQ_BOK_c59420/f1p13/1845|i1_HQ_BOK_c13339/f2p4/1684|i1_LQ_BOK_c66565/f1p5/1293|i1_LQ_BOK_c65173/f1p6/1593|i2_LQ_BOK_c13048/f1p0/2347|i1_LQ_BOK_c130946/f1p4/1892|i1_LQ_BOK_c69340/f1p…
ko00940	Phenylpropanoid biosynthesis	KEGG PATHWAY	131	781	0.00037943	0.00765184	i1_HQ_BOK_c2790/f5p4/1159|i1_HQ_BOK_c32757/f6p6/1154|i1_HQ_BOK_c7998/f4p3/1823|i1_HQ_BOK_c18072/f5p6/1734|i0_LQ_BOK_c58272/f2p0/481|i1_LQ_BOK_c95581/f1p4/1767|i1_LQ_BOK_c144357/f37p13/1317|i1_LQ_BOK_c75931/f1p2/1648|i0_HQ_BOK_c29734/f4p0/759|i1_LQ_BOK_c97395/f1p5/1381|i1_LQ_BOK_c115498/f1p18/1165|i1_HQ_BOK_c2032/f27p17/1355|i2_LQ_BOK_c10446/f1p179/2588|i0_LQ_BOK_c27096/f1p0/1000|i1_LQ_BOK_c9081/f…
ko00520	Amino sugar and nucleotide sugar metabolism	KEGG PATHWAY	145	906	0.00107184	0.0185275	i1_HQ_BOK_c113443/f2p1/1770|i0_LQ_BOK_c37654/f1p7/937|i0_LQ_BOK_c63647/f1p0/913|i1_LQ_BOK_c15173/f1p4/1067|i1_LQ_BOK_c41739/f1p22/1140|i2_LQ_BOK_c35576/f1p2/2054|i0_HQ_BOK_c152659/f29p0/965|i1_HQ_BOK_c157181/f8p20/1852|i2_HQ_BOK_c2533/f3p11/2399|i0_LQ_BOK_c172482/f1p0/588|i2_HQ_BOK_c40950/f11p6/2087|i1_HQ_BOK_c7950/f3p22/1496|i2_LQ_BOK_c5806/f1p0/2232|i2_LQ_BOK_c5988/f1p0/3021|i1_LQ_BOK_c121441/f…
ko00460	Cyanoamino acid metabolism	KEGG PATHWAY	82	470	0.00166035	0.0235263	i1_LQ_BOK_c82078/f1p2/1793|i1_LQ_BOK_c95581/f1p4/1767|i0_LQ_BOK_c79954/f1p0/680|i1_LQ_BOK_c148605/f1p2/1784|i1_HQ_BOK_c7998/f4p3/1823|i1_LQ_BOK_c113396/f1p0/1716|i1_LQ_BOK_c124029/f1p7/1060|i1_HQ_BOK_c72111/f4p5/1925|i1_LQ_BOK_c35105/f1p8/1471|i1_LQ_BOK_c3345/f1p3/1408|i1_LQ_BOK_c129561/f1p5/1391|i1_HQ_BOK_c11834/f12p5/1673|i1_HQ_BOK_c133459/f2p12/1738|i0_LQ_BOK_c43986/f2p0/507|i1_LQ_BOK_c86974/f…
ko00010	Glycolysis / Gluconeogenesis	KEGG PATHWAY	186	1220	0.00174989	0.0235263	i2_LQ_BOK_c34243/f1p2/2113|i1_LQ_BOK_c46536/f2p15/1462|i0_LQ_BOK_c22181/f1p0/655|i0_HQ_BOK_c13685/f6p1/548|i1_HQ_BOK_c5157/f8p2/1634|i1_LQ_BOK_c85046/f1p26/1079|i0_HQ_BOK_c164173/f2p0/511|i1_LQ_BOK_c145890/f1p5/1555|i1_HQ_BOK_c57210/f7p9/1348|i0_LQ_BOK_c2452/f4p5/614|i1_LQ_BOK_c162106/f1p13/1208|i2_HQ_BOK_c40950/f11p6/2087|i0_HQ_BOK_c75439/f2p3/620|i0_LQ_BOK_c17994/f2p1/830|i0_LQ_BOK_c11546/f1p1/…
ko00970	Aminoacyl-tRNA biosynthesis	KEGG PATHWAY	88	515	0.00196271	0.0237488	i2_HQ_BOK_c21574/f2p0/2096|i1_LQ_BOK_c5043/f1p4/1766|i3_LQ_BOK_c4995/f1p3/3648|i3_LQ_BOK_c7217/f1p0/3135|i3_HQ_BOK_c936/f2p0/3787|i1_LQ_BOK_c3012/f1p2/1323|i1_LQ_BOK_c51599/f1p0/1414|i1_HQ_BOK_c112370/f2p10/1748|i1_HQ_BOK_c156244/f2p8/1473|i2_LQ_BOK_c35397/f1p16/2209|i0_HQ_BOK_c173456/f3p0/861|i1_HQ_BOK_c51858/f2p9/1223|i2_LQ_BOK_c31450/f1p20/2317|i1_LQ_BOK_c116930/f1p8/1485|i1_LQ_BOK_c129437/f1p…
ko00040	Pentose and glucuronate interconversions	KEGG PATHWAY	67	374	0.00239632	0.0254784	i1_LQ_BOK_c52711/f1p5/1494|i1_LQ_BOK_c105561/f1p6/988|i0_LQ_BOK_c7882/f1p1/865|i1_LQ_BOK_c129855/f1p1/1596|i1_LQ_BOK_c132040/f1p4/1420|i0_LQ_BOK_c110931/f1p7/589|i0_LQ_BOK_c130517/f1p2/858|i1_HQ_BOK_c35372/f4p9/1388|i1_LQ_BOK_c135470/f1p3/1253|i1_HQ_BOK_c32781/f2p6/1441|i1_LQ_BOK_c117356/f1p4/1485|i0_LQ_BOK_c129123/f1p0/794|i1_LQ_BOK_c32132/f1p7/1855|i0_LQ_BOK_c2452/f4p5/614|i1_HQ_BOK_c56577/f4p6…
ko00232	Caffeine metabolism	KEGG PATHWAY	9	20	0.00255256	0.0254784	i1_LQ_BOK_c129733/f1p1/1328|i1_LQ_BOK_c66093/f1p2/1375|i1_HQ_BOK_c17322/f2p1/1225|i0_HQ_BOK_c83646/f2p0/344|i1_LQ_BOK_c113509/f1p4/1675|i1_LQ_BOK_c111925/f1p1/1723|i1_LQ_BOK_c24430/f1p1/1174|i1_LQ_BOK_c96695/f1p1/1113|i0_LQ_BOK_c21475/f1p3/743
ko00592	alpha-Linolenic acid metabolism	KEGG PATHWAY	85	501	0.00273735	0.0254784	i1_LQ_BOK_c155412/f1p14/1686|i1_HQ_BOK_c31416/f5p29/1380|i1_LQ_BOK_c8034/f1p1/1553|i2_LQ_BOK_c40653/f2p0/2399|i2_LQ_BOK_c3593/f1p1/2673|i2_HQ_BOK_c29167/f19p0/2313|i0_HQ_BOK_c77578/f2p1/893|i1_LQ_BOK_c11833/f1p6/1546|i1_LQ_BOK_c147069/f1p26/1884|i2_HQ_BOK_c2816/f2p0/2187|i2_LQ_BOK_c11531/f1p3/2123|i1_HQ_BOK_c159358/f2p13/1052|i1_HQ_BOK_c140846/f3p29/1859|i3_LQ_BOK_c3407/f1p0/3130|i2_LQ_BOK_c12392…
ko00380	Tryptophan metabolism	KEGG PATHWAY	115	730	0.00500526	0.0406771	i1_LQ_BOK_c85046/f1p26/1079|i1_LQ_BOK_c52791/f1p8/1403|i3_LQ_BOK_c5670/f1p9/3462|i0_LQ_BOK_c2452/f4p5/614|i0_LQ_BOK_c57489/f1p0/619|i0_LQ_BOK_c87794/f2p0/695|i1_LQ_BOK_c25115/f10p12/1859|i0_HQ_BOK_c50542/f23p0/800|i1_LQ_BOK_c51432/f1p5/1336|i1_HQ_BOK_c34529/f3p16/1993|i0_HQ_BOK_c174503/f15p0/661|i0_HQ_BOK_c21522/f2p1/876|i1_LQ_BOK_c143350/f1p2/1074|i1_HQ_BOK_c19324/f8p3/1586|i0_HQ_BOK_c101124/f2p…
ko00966	Glucosinolate biosynthesis	KEGG PATHWAY	20	81	0.00504262	0.0406771	i1_LQ_BOK_c59914/f1p13/1781|i0_HQ_BOK_c122341/f11p0/424|i0_LQ_BOK_c94954/f1p4/633|i1_LQ_BOK_c25115/f10p12/1859|i1_LQ_BOK_c51390/f1p28/1241|i1_HQ_BOK_c72060/f42p9/1607|i1_LQ_BOK_c109549/f1p9/1493|i1_LQ_BOK_c113696/f1p3/1162|i1_LQ_BOK_c17193/f2p4/1705|i1_LQ_BOK_c64207/f1p10/2002|i1_LQ_BOK_c65132/f1p8/1153|i1_LQ_BOK_c62128/f4p12/1967|i2_LQ_BOK_c43218/f1p0/2000|i0_LQ_BOK_c59702/f1p0/722|i1_LQ_BOK_c48…
